# Supplementary material for: Cyclo(l-tyrosyl-l-tryptophanyl) dimethylformamide solvate
Source: Acta Crystallogr Sect E Struct Rep Online. 2008 Jan 11;64(Pt 2):o436. doi: 10.1107/S1600536808000640 (PMC2960427; doi:10.1107/S1600536808000640)
Supplement: Supplementary file 1 [file e-64-0o436-sup1.cif]

##############################################################################
###                                                                        ###
###        Electronic paper (Acta Crystallographica Section E)             ###
###                                                                        ###
##############################################################################
#                                                                            #
# This CIF contains the data in a paper accepted for publication in Acta     #
# Crystallographica Section E. It conforms to the requirements of Notes      #
# for Authors for Section E, and has been peer reviewed under the auspices   #
# of the IUCr Commission on Journals.                                        #
#                                                                            #
# Full details of the Crystallographic Information File format               #
# are given in the paper "The Crystallographic Information File (CIF):       #
# a New Standard Archive File for Crystallography" by S. R. Hall, F. H.      #
# Allen and I. D. Brown [Acta Cryst. (1991), A47, 655-685].                  #
#                                                                            #
# The current version of the core CIF dictionary is obtainable from          #
# ftp://ftp.iucr.org/pub/cif_core.dic. The current version number is 2.1.    #
#                                                                            #
# Software is freely available for graphical display of the structure(s) in  #
# this CIF.  For information consult the CIF home page http://www.iucr.org/  #
# cif/home.html                                                              #
#                                                                            #
##############################################################################
                                             
data_I
_audit_creation_method     SHELXL-97
_chemical_name_systematic
;
(3S,6S)-3-(4-Hydroxybenzyl)-6-(1H-indol-3-ylmethyl)piperazine-2,5-dione
dimethylformamide solvate
;
_chemical_name_common
                     'Cyclo(L-tyrosyl-L-tryptophanyl) dimethylformamide solvate'
_chemical_formula_moiety     'C20 H19 N3 O3, C3 H7 N O'
_chemical_formula_sum     'C23 H26 N4 O4'
_chemical_formula_iupac     'C20 H19 N3 O3, C3 H7 N O'
_chemical_formula_weight     422.48
_chemical_melting_point     ?
_symmetry_cell_setting     monoclinic
_symmetry_space_group_name_H-M     'P 21'
_symmetry_space_group_name_Hall     'P 2yb'
loop_
    _symmetry_equiv_pos_as_xyz
    'x, y, z'
    '-x, y+1/2, -z'
_cell_length_a     6.1923(2)
_cell_length_b     15.3873(5)
_cell_length_c     11.3780(3)
_cell_angle_alpha     90.00
_cell_angle_beta     96.6610(10)
_cell_angle_gamma     90.00
_cell_volume     1076.81(6)
_cell_formula_units_Z     2
_cell_measurement_reflns_used     7819
_cell_measurement_theta_min     1.80
_cell_measurement_theta_max     28.34
_cell_measurement_temperature     105(2)
_exptl_crystal_description     block
_exptl_crystal_colour     colourless
_exptl_crystal_size_max     0.80
_exptl_crystal_size_mid     0.65
_exptl_crystal_size_min     0.20
_exptl_crystal_density_diffrn     1.303
_exptl_crystal_density_meas     ?
_exptl_crystal_density_method     'not measured'
_exptl_crystal_F_000     448
_exptl_absorpt_coefficient_mu     0.091
_exptl_absorpt_correction_type     'multi-scan'
_exptl_absorpt_process_details     '(SADABS; Sheldrick, 1996)'
_exptl_absorpt_correction_T_min     0.8003
_exptl_absorpt_correction_T_max     0.9820
_diffrn_ambient_temperature     105(2)
_diffrn_radiation_type     MoK\a
_diffrn_radiation_wavelength     0.71073
_diffrn_radiation_source     'fine-focus sealed tube'
_diffrn_radiation_monochromator     graphite
_diffrn_measurement_device_type     'Siemens SMART CCD'
_diffrn_measurement_method
                           'Sets of exposures each taken over 0.3\% \w rotation'
_diffrn_detector_area_resol_mean     8.3
_diffrn_reflns_number     9514
_diffrn_reflns_av_R_equivalents     0.0380
_diffrn_reflns_av_sigmaI/netI     0.0341
_diffrn_reflns_theta_min     1.80
_diffrn_reflns_theta_max     28.34
_diffrn_reflns_theta_full     28.34
_diffrn_measured_fraction_theta_max     0.997
_diffrn_measured_fraction_theta_full     0.997
_diffrn_reflns_limit_h_min     -8
_diffrn_reflns_limit_h_max     8
_diffrn_reflns_limit_k_min     -20
_diffrn_reflns_limit_k_max     20
_diffrn_reflns_limit_l_min     -12
_diffrn_reflns_limit_l_max     15
_diffrn_standards_number     0
_diffrn_standards_interval_count     ?
_diffrn_standards_interval_time     ?
_diffrn_standards_decay_%     0
_refine_special_details
;
Data were collected by measuring three sets of exposures with the
detector set at 2\q = 29\%, crystal-to-detector distance 5.00 cm.
Refinement of F^2^ against ALL reflections.
;
_reflns_number_total     2786
_reflns_number_gt     2454
_reflns_threshold_expression     >2sigma(I)
_refine_ls_structure_factor_coef     Fsqd
_refine_ls_matrix_type     full
_refine_ls_R_factor_all     0.0526
_refine_ls_R_factor_gt     0.0453
_refine_ls_wR_factor_gt     0.1150
_refine_ls_wR_factor_ref     0.1220
_refine_ls_goodness_of_fit_ref     1.149
_refine_ls_restrained_S_all     1.149
_refine_ls_number_reflns     2786
_refine_ls_number_parameters     297
_refine_ls_number_restraints     1
_refine_ls_hydrogen_treatment     mixed
_refine_ls_weighting_scheme     calc
_refine_ls_weighting_details
         'calc w=1/[\s^2^(Fo^2^)+(0.0645P)^2^+0.2252P] where P=(Fo^2^+2Fc^2^)/3'
_atom_sites_solution_hydrogens     geom
_atom_sites_solution_primary     direct
_atom_sites_solution_secondary     difmap
_refine_ls_shift/su_max     0.001
_refine_ls_shift/su_mean     0.000
_refine_diff_density_max     0.228
_refine_diff_density_min     -0.268
_refine_ls_extinction_method     none
loop_
    _atom_type_symbol
    _atom_type_description
    _atom_type_scat_dispersion_real
    _atom_type_scat_dispersion_imag
    _atom_type_scat_source
    'C' 'C' 0.0033 0.0016
                         'International Tables Vol C Tables 4.2.6.8 and 6.1.1.4'
    'H' 'H' 0.0000 0.0000
                         'International Tables Vol C Tables 4.2.6.8 and 6.1.1.4'
    'N' 'N' 0.0061 0.0033
                         'International Tables Vol C Tables 4.2.6.8 and 6.1.1.4'
    'O' 'O' 0.0106 0.0060
                         'International Tables Vol C Tables 4.2.6.8 and 6.1.1.4'
_computing_data_collection     'SMART (Bruker, 1998)'
_computing_cell_refinement     'SAINT (Bruker, 2001)'
_computing_data_reduction     'SAINT (Bruker, 2001)'
_computing_structure_solution     'SHELXS (Sheldrick, 2008)'
_computing_structure_refinement     'SHELXTL (Bruker, 2000)'
_computing_molecular_graphics     'SHELXTL (Bruker, 2000)'
_computing_publication_material     'SHELXTL (Bruker, 2000)'
loop_
    _atom_site_type_symbol
    _atom_site_label
    _atom_site_fract_x
    _atom_site_fract_y
    _atom_site_fract_z
    _atom_site_U_iso_or_equiv
    _atom_site_adp_type
    _atom_site_calc_flag
    _atom_site_refinement_flags
    _atom_site_occupancy
    _atom_site_disorder_assembly
    _atom_site_disorder_group
    O O1 0.1720(3) -0.00215(12) 0.52224(17) 0.0277(4) Uani d . 1 . .
    O O2 0.6882(4) 0.38722(14) 0.7195(2) 0.0378(5) Uani d . 1 . .
    H H4 0.566(7) 0.409(3) 0.768(4) 0.057 Uiso d . 1 . .
    O O3 0.8442(3) 0.11985(12) 0.31396(17) 0.0269(4) Uani d . 1 . .
    N N1 0.7154(3) 0.02668(14) 0.44228(19) 0.0230(4) Uani d . 1 . .
    H H1 0.867(5) 0.014(2) 0.465(3) 0.028 Uiso d . 1 . .
    N N2 0.2984(3) 0.09051(13) 0.39160(19) 0.0223(4) Uani d . 1 . .
    H H2 0.162(6) 0.101(2) 0.369(3) 0.027 Uiso d . 1 . .
    N N3 -0.0323(4) 0.35012(15) 0.3555(2) 0.0268(4) Uani d . 1 . .
    H H3 -0.123(6) 0.379(3) 0.383(3) 0.032 Uiso d . 1 . .
    C C1 0.5533(4) -0.00266(16) 0.5160(2) 0.0231(5) Uani d . 1 . .
    H H11 0.5496 -0.0676 0.5117 0.028 Uiso calc R 1 . .
    C C2 0.6176(4) 0.02202(18) 0.6471(2) 0.0280(5) Uani d . 1 . .
    H H21 0.5086 -0.0024 0.6951 0.034 Uiso calc R 1 . .
    H H22 0.7596 -0.0050 0.6747 0.034 Uiso calc R 1 . .
    C C3 0.6339(4) 0.11897(18) 0.6686(2) 0.0269(5) Uani d . 1 . .
    C C4 0.4638(4) 0.16582(19) 0.7071(2) 0.0283(5) Uani d . 1 . .
    H H41 0.3344 0.1361 0.7206 0.034 Uiso calc R 1 . .
    C C5 0.4777(4) 0.2550(2) 0.7265(2) 0.0317(6) Uani d . 1 . .
    H H51 0.3601 0.2854 0.7543 0.038 Uiso calc R 1 . .
    C C6 0.6650(5) 0.29970(19) 0.7049(2) 0.0305(6) Uani d . 1 . .
    C C7 0.8369(5) 0.2541(2) 0.6663(3) 0.0334(6) Uani d . 1 . .
    H H71 0.9651 0.2840 0.6515 0.040 Uiso calc R 1 . .
    C C8 0.8222(4) 0.1643(2) 0.6491(2) 0.0307(6) Uani d . 1 . .
    H H81 0.9417 0.1336 0.6239 0.037 Uiso calc R 1 . .
    C C9 0.3262(4) 0.02939(16) 0.4750(2) 0.0214(4) Uani d . 1 . .
    C C10 0.4684(4) 0.13210(15) 0.3333(2) 0.0203(4) Uani d . 1 . .
    H H101 0.4283 0.1259 0.2460 0.024 Uiso calc R 1 . .
    C C11 0.4861(4) 0.23024(15) 0.3614(2) 0.0245(5) Uani d . 1 . .
    H H111 0.5356 0.2378 0.4467 0.029 Uiso calc R 1 . .
    H H112 0.5976 0.2561 0.3164 0.029 Uiso calc R 1 . .
    C C12 0.2766(4) 0.27826(15) 0.3319(2) 0.0219(5) Uani d . 1 . .
    C C13 0.1520(4) 0.31262(17) 0.4122(2) 0.0259(5) Uani d . 1 . .
    H H131 0.1882 0.3108 0.4956 0.031 Uiso calc R 1 . .
    C C14 0.1618(4) 0.29527(15) 0.2171(2) 0.0236(5) Uani d . 1 . .
    C C15 0.2022(5) 0.27731(19) 0.1009(3) 0.0312(5) Uani d . 1 . .
    H H151 0.3336 0.2499 0.0857 0.037 Uiso calc R 1 . .
    C C16 0.0465(6) 0.3004(2) 0.0084(3) 0.0397(7) Uani d . 1 . .
    H H161 0.0713 0.2876 -0.0706 0.048 Uiso calc R 1 . .
    C C17 -0.1462(5) 0.3422(2) 0.0292(3) 0.0426(7) Uani d . 1 . .
    H H171 -0.2505 0.3565 -0.0359 0.051 Uiso calc R 1 . .
    C C18 -0.1877(5) 0.36285(19) 0.1422(3) 0.0367(6) Uani d . 1 . .
    H H181 -0.3178 0.3919 0.1561 0.044 Uiso calc R 1 . .
    C C19 -0.0318(4) 0.33969(16) 0.2361(2) 0.0270(5) Uani d . 1 . .
    C C20 0.6919(4) 0.09162(16) 0.3637(2) 0.0213(4) Uani d . 1 . .
    O O1D 0.4352(4) 0.46196(17) 0.8569(2) 0.0448(5) Uani d . 1 . .
    N N1D 0.1638(4) 0.53136(19) 0.9359(2) 0.0370(5) Uani d . 1 . .
    C C1D 0.2408(5) 0.4758(2) 0.8623(3) 0.0373(6) Uani d . 1 . .
    H H1D 0.119(6) 0.450(3) 0.804(3) 0.045 Uiso d . 1 . .
    C C2D -0.0661(6) 0.5502(2) 0.9296(4) 0.0509(9) Uani d . 1 . .
    H H21D -0.1468 0.5109 0.8726 0.076 Uiso calc R 1 . .
    H H22D -0.0925 0.6104 0.9041 0.076 Uiso calc R 1 . .
    H H23D -0.1147 0.5419 1.0078 0.076 Uiso calc R 1 . .
    C C3D 0.3101(7) 0.5866(5) 1.0106(5) 0.094(2) Uani d . 1 . .
    H H31D 0.4563 0.5613 1.0191 0.141 Uiso calc R 1 . .
    H H32D 0.2590 0.5916 1.0887 0.141 Uiso calc R 1 . .
    H H33D 0.3142 0.6444 0.9747 0.141 Uiso calc R 1 . .
loop_
    _atom_site_aniso_label
    _atom_site_aniso_U_11
    _atom_site_aniso_U_22
    _atom_site_aniso_U_33
    _atom_site_aniso_U_12
    _atom_site_aniso_U_13
    _atom_site_aniso_U_23
    O1 0.0200(8) 0.0271(9) 0.0367(10) 0.0003(7) 0.0066(7) 0.0090(7)
    O2 0.0475(12) 0.0301(10) 0.0363(11) -0.0044(9) 0.0074(9) -0.0026(8)
    O3 0.0188(8) 0.0296(9) 0.0328(9) 0.0005(7) 0.0059(7) 0.0044(8)
    N1 0.0159(9) 0.0234(9) 0.0304(10) 0.0030(7) 0.0053(7) 0.0032(8)
    N2 0.0160(9) 0.0208(9) 0.0303(10) 0.0003(7) 0.0046(8) 0.0045(8)
    N3 0.0237(10) 0.0212(10) 0.0363(12) 0.0008(8) 0.0071(8) -0.0046(9)
    C1 0.0193(10) 0.0197(10) 0.0310(12) 0.0015(9) 0.0051(9) 0.0049(9)
    C2 0.0252(11) 0.0301(13) 0.0286(12) 0.0026(10) 0.0022(9) 0.0064(10)
    C3 0.0248(11) 0.0320(13) 0.0237(11) -0.0006(10) 0.0014(9) 0.0008(10)
    C4 0.0224(11) 0.0345(14) 0.0278(12) -0.0012(10) 0.0024(9) 0.0005(10)
    C5 0.0277(12) 0.0385(15) 0.0289(13) 0.0020(11) 0.0036(10) -0.0025(11)
    C6 0.0339(14) 0.0320(14) 0.0251(12) -0.0023(11) 0.0009(10) -0.0020(10)
    C7 0.0279(13) 0.0412(15) 0.0318(13) -0.0059(11) 0.0072(10) -0.0049(12)
    C8 0.0213(11) 0.0400(15) 0.0311(13) 0.0001(10) 0.0038(10) -0.0017(11)
    C9 0.0173(10) 0.0192(10) 0.0276(11) 0.0019(8) 0.0028(8) 0.0001(9)
    C10 0.0151(9) 0.0192(10) 0.0266(11) 0.0001(8) 0.0022(8) 0.0030(9)
    C11 0.0204(10) 0.0192(11) 0.0336(13) -0.0017(8) 0.0027(9) 0.0014(9)
    C12 0.0197(10) 0.0172(10) 0.0292(12) -0.0029(8) 0.0038(9) 0.0011(8)
    C13 0.0265(11) 0.0215(11) 0.0300(12) -0.0035(9) 0.0049(9) -0.0011(9)
    C14 0.0243(11) 0.0170(11) 0.0296(12) -0.0009(8) 0.0038(9) 0.0020(9)
    C15 0.0367(14) 0.0267(12) 0.0312(13) 0.0018(11) 0.0080(10) 0.0028(10)
    C16 0.0542(19) 0.0377(16) 0.0263(13) -0.0017(13) 0.0012(12) 0.0041(12)
    C17 0.0484(17) 0.0380(16) 0.0381(15) 0.0011(14) -0.0087(13) 0.0143(13)
    C18 0.0311(13) 0.0295(14) 0.0477(17) 0.0020(11) -0.0037(12) 0.0063(12)
    C19 0.0272(11) 0.0194(11) 0.0347(13) -0.0022(9) 0.0046(10) 0.0022(10)
    C20 0.0191(10) 0.0212(10) 0.0234(11) 0.0023(8) 0.0012(8) -0.0019(8)
    O1D 0.0433(12) 0.0462(13) 0.0455(12) 0.0077(11) 0.0076(10) -0.0020(11)
    N1D 0.0350(12) 0.0415(13) 0.0339(12) 0.0042(11) 0.0012(10) 0.0027(11)
    C1D 0.0428(16) 0.0280(13) 0.0403(16) 0.0007(11) 0.0014(13) 0.0035(12)
    C2D 0.0373(16) 0.0400(18) 0.075(3) 0.0035(13) 0.0049(16) 0.0045(17)
    C3D 0.046(2) 0.145(6) 0.086(3) 0.009(3) -0.013(2) -0.074(4)
_geom_special_details
;
 All esds (except the esd in the dihedral angle between two l.s. planes)
 are estimated using the full covariance matrix.  The cell esds are taken
 into account individually in the estimation of esds in distances, angles
 and torsion angles; correlations between esds in cell parameters are only
 used when they are defined by crystal symmetry.  An approximate (isotropic)
 treatment of cell esds is used for estimating esds involving l.s. planes.
;
loop_
    _geom_bond_atom_site_label_1
    _geom_bond_atom_site_label_2
    _geom_bond_site_symmetry_2
    _geom_bond_distance
    _geom_bond_publ_flag
    O1 C9 . 1.247(3) ?
    O2 C6 . 1.363(4) ?
    O2 H4 . 1.04(5) ?
    O3 C20 . 1.234(3) ?
    N1 C20 . 1.337(3) ?
    N1 C1 . 1.453(3) ?
    N1 H1 . 0.96(3) ?
    N2 C9 . 1.333(3) ?
    N2 C10 . 1.456(3) ?
    N2 H2 . 0.87(3) ?
    N3 C19 . 1.369(4) ?
    N3 C13 . 1.371(3) ?
    N3 H3 . 0.81(4) ?
    C1 C9 . 1.512(3) ?
    C1 C2 . 1.546(4) ?
    C1 H11 . 1.0000 ?
    C2 C3 . 1.513(4) ?
    C2 H21 . 0.9900 ?
    C2 H22 . 0.9900 ?
    C3 C4 . 1.389(4) ?
    C3 C8 . 1.397(4) ?
    C4 C5 . 1.391(4) ?
    C4 H41 . 0.9500 ?
    C5 C6 . 1.394(4) ?
    C5 H51 . 0.9500 ?
    C6 C7 . 1.388(4) ?
    C7 C8 . 1.397(4) ?
    C7 H71 . 0.9500 ?
    C8 H81 . 0.9500 ?
    C10 C20 . 1.520(3) ?
    C10 C11 . 1.545(3) ?
    C10 H101 . 1.0000 ?
    C11 C12 . 1.497(3) ?
    C11 H111 . 0.9900 ?
    C11 H112 . 0.9900 ?
    C12 C13 . 1.368(4) ?
    C12 C14 . 1.437(4) ?
    C13 H131 . 0.9500 ?
    C14 C15 . 1.401(4) ?
    C14 C19 . 1.418(3) ?
    C15 C16 . 1.389(4) ?
    C15 H151 . 0.9500 ?
    C16 C17 . 1.399(5) ?
    C16 H161 . 0.9500 ?
    C17 C18 . 1.378(5) ?
    C17 H171 . 0.9500 ?
    C18 C19 . 1.400(4) ?
    C18 H181 . 0.9500 ?
    O1D C1D . 1.231(4) ?
    N1D C1D . 1.324(4) ?
    N1D C3D . 1.445(5) ?
    N1D C2D . 1.446(4) ?
    C1D H1D . 1.03(4) ?
    C2D H21D . 0.9800 ?
    C2D H22D . 0.9800 ?
    C2D H23D . 0.9800 ?
    C3D H31D . 0.9800 ?
    C3D H32D . 0.9800 ?
    C3D H33D . 0.9800 ?
loop_
    _geom_angle_atom_site_label_1
    _geom_angle_atom_site_label_2
    _geom_angle_atom_site_label_3
    _geom_angle_site_symmetry_1
    _geom_angle_site_symmetry_3
    _geom_angle
    _geom_angle_publ_flag
    C6 O2 H4 . . 108(3) ?
    C20 N1 C1 . . 126.1(2) ?
    C20 N1 H1 . . 110(2) ?
    C1 N1 H1 . . 120(2) ?
    C9 N2 C10 . . 126.4(2) ?
    C9 N2 H2 . . 112(2) ?
    C10 N2 H2 . . 121(2) ?
    C19 N3 C13 . . 108.7(2) ?
    C19 N3 H3 . . 122(3) ?
    C13 N3 H3 . . 129(3) ?
    N1 C1 C9 . . 113.6(2) ?
    N1 C1 C2 . . 111.3(2) ?
    C9 C1 C2 . . 110.1(2) ?
    N1 C1 H11 . . 107.2 ?
    C9 C1 H11 . . 107.2 ?
    C2 C1 H11 . . 107.2 ?
    C3 C2 C1 . . 113.7(2) ?
    C3 C2 H21 . . 108.8 ?
    C1 C2 H21 . . 108.8 ?
    C3 C2 H22 . . 108.8 ?
    C1 C2 H22 . . 108.8 ?
    H21 C2 H22 . . 107.7 ?
    C4 C3 C8 . . 117.9(3) ?
    C4 C3 C2 . . 121.6(2) ?
    C8 C3 C2 . . 120.5(2) ?
    C3 C4 C5 . . 121.8(3) ?
    C3 C4 H41 . . 119.1 ?
    C5 C4 H41 . . 119.1 ?
    C4 C5 C6 . . 119.7(3) ?
    C4 C5 H51 . . 120.1 ?
    C6 C5 H51 . . 120.1 ?
    O2 C6 C7 . . 117.7(3) ?
    O2 C6 C5 . . 123.0(3) ?
    C7 C6 C5 . . 119.4(3) ?
    C6 C7 C8 . . 120.3(3) ?
    C6 C7 H71 . . 119.9 ?
    C8 C7 H71 . . 119.9 ?
    C7 C8 C3 . . 120.9(3) ?
    C7 C8 H81 . . 119.6 ?
    C3 C8 H81 . . 119.6 ?
    O1 C9 N2 . . 122.6(2) ?
    O1 C9 C1 . . 118.1(2) ?
    N2 C9 C1 . . 119.3(2) ?
    N2 C10 C20 . . 113.8(2) ?
    N2 C10 C11 . . 111.9(2) ?
    C20 C10 C11 . . 108.22(19) ?
    N2 C10 H101 . . 107.5 ?
    C20 C10 H101 . . 107.5 ?
    C11 C10 H101 . . 107.5 ?
    C12 C11 C10 . . 113.42(19) ?
    C12 C11 H111 . . 108.9 ?
    C10 C11 H111 . . 108.9 ?
    C12 C11 H112 . . 108.9 ?
    C10 C11 H112 . . 108.9 ?
    H111 C11 H112 . . 107.7 ?
    C13 C12 C14 . . 106.2(2) ?
    C13 C12 C11 . . 125.6(2) ?
    C14 C12 C11 . . 128.2(2) ?
    C12 C13 N3 . . 110.6(2) ?
    C12 C13 H131 . . 124.7 ?
    N3 C13 H131 . . 124.7 ?
    C15 C14 C19 . . 119.0(2) ?
    C15 C14 C12 . . 134.3(2) ?
    C19 C14 C12 . . 106.7(2) ?
    C16 C15 C14 . . 118.7(3) ?
    C16 C15 H151 . . 120.6 ?
    C14 C15 H151 . . 120.6 ?
    C15 C16 C17 . . 121.3(3) ?
    C15 C16 H161 . . 119.3 ?
    C17 C16 H161 . . 119.3 ?
    C18 C17 C16 . . 121.2(3) ?
    C18 C17 H171 . . 119.4 ?
    C16 C17 H171 . . 119.4 ?
    C17 C18 C19 . . 117.8(3) ?
    C17 C18 H181 . . 121.1 ?
    C19 C18 H181 . . 121.1 ?
    N3 C19 C18 . . 130.3(3) ?
    N3 C19 C14 . . 107.9(2) ?
    C18 C19 C14 . . 121.8(3) ?
    O3 C20 N1 . . 122.7(2) ?
    O3 C20 C10 . . 118.4(2) ?
    N1 C20 C10 . . 118.9(2) ?
    C1D N1D C3D . . 120.3(3) ?
    C1D N1D C2D . . 121.5(3) ?
    C3D N1D C2D . . 117.3(3) ?
    O1D C1D N1D . . 124.7(3) ?
    O1D C1D H1D . . 123(2) ?
    N1D C1D H1D . . 112(2) ?
    N1D C2D H21D . . 109.5 ?
    N1D C2D H22D . . 109.5 ?
    H21D C2D H22D . . 109.5 ?
    N1D C2D H23D . . 109.5 ?
    H21D C2D H23D . . 109.5 ?
    H22D C2D H23D . . 109.5 ?
    N1D C3D H31D . . 109.5 ?
    N1D C3D H32D . . 109.5 ?
    H31D C3D H32D . . 109.5 ?
    N1D C3D H33D . . 109.5 ?
    H31D C3D H33D . . 109.5 ?
    H32D C3D H33D . . 109.5 ?
loop_
    _geom_torsion_atom_site_label_1
    _geom_torsion_atom_site_label_2
    _geom_torsion_atom_site_label_3
    _geom_torsion_atom_site_label_4
    _geom_torsion_site_symmetry_1
    _geom_torsion_site_symmetry_2
    _geom_torsion_site_symmetry_3
    _geom_torsion_site_symmetry_4
    _geom_torsion
    _geom_torsion_publ_flag
    N1 C1 C2 C3 . . . . 62.3(3) ?
    C1 C2 C3 C4 . . . . 97.5(3) ?
    N2 C10 C11 C12 . . . . -55.4(3) ?
    C10 C11 C12 C13 . . . . 109.8(3) ?
    C20 N1 C1 C9 . . . . 16.1(4) ?
    C20 N1 C1 C2 . . . . -108.9(3) ?
    C9 C1 C2 C3 . . . . -64.6(3) ?
    C1 C2 C3 C8 . . . . -82.1(3) ?
    C8 C3 C4 C5 . . . . -0.1(4) ?
    C2 C3 C4 C5 . . . . -179.7(2) ?
    C3 C4 C5 C6 . . . . 1.2(4) ?
    C4 C5 C6 O2 . . . . 178.6(3) ?
    C4 C5 C6 C7 . . . . -1.2(4) ?
    O2 C6 C7 C8 . . . . -179.7(3) ?
    C5 C6 C7 C8 . . . . 0.1(4) ?
    C6 C7 C8 C3 . . . . 1.0(4) ?
    C4 C3 C8 C7 . . . . -1.0(4) ?
    C2 C3 C8 C7 . . . . 178.6(3) ?
    C10 N2 C9 O1 . . . . 178.7(2) ?
    C10 N2 C9 C1 . . . . -0.4(4) ?
    N1 C1 C9 O1 . . . . 170.0(2) ?
    C2 C1 C9 O1 . . . . -64.4(3) ?
    N1 C1 C9 N2 . . . . -10.8(3) ?
    C2 C1 C9 N2 . . . . 114.7(2) ?
    C9 N2 C10 C20 . . . . 7.7(3) ?
    C9 N2 C10 C11 . . . . -115.4(3) ?
    C20 C10 C11 C12 . . . . 178.4(2) ?
    C10 C11 C12 C14 . . . . -67.9(3) ?
    C14 C12 C13 N3 . . . . -0.2(3) ?
    C11 C12 C13 N3 . . . . -178.3(2) ?
    C19 N3 C13 C12 . . . . 0.7(3) ?
    C13 C12 C14 C15 . . . . 179.9(3) ?
    C11 C12 C14 C15 . . . . -2.1(4) ?
    C13 C12 C14 C19 . . . . -0.4(3) ?
    C11 C12 C14 C19 . . . . 177.6(2) ?
    C19 C14 C15 C16 . . . . -2.7(4) ?
    C12 C14 C15 C16 . . . . 177.0(3) ?
    C14 C15 C16 C17 . . . . 1.1(4) ?
    C15 C16 C17 C18 . . . . 0.8(5) ?
    C16 C17 C18 C19 . . . . -0.8(5) ?
    C13 N3 C19 C18 . . . . 176.7(3) ?
    C13 N3 C19 C14 . . . . -1.0(3) ?
    C17 C18 C19 N3 . . . . -178.3(3) ?
    C17 C18 C19 C14 . . . . -0.9(4) ?
    C15 C14 C19 N3 . . . . -179.4(2) ?
    C12 C14 C19 N3 . . . . 0.9(3) ?
    C15 C14 C19 C18 . . . . 2.7(4) ?
    C12 C14 C19 C18 . . . . -177.1(2) ?
    C1 N1 C20 O3 . . . . 171.3(2) ?
    C1 N1 C20 C10 . . . . -9.2(4) ?
    N2 C10 C20 O3 . . . . 176.5(2) ?
    C11 C10 C20 O3 . . . . -58.4(3) ?
    N2 C10 C20 N1 . . . . -3.0(3) ?
    C11 C10 C20 N1 . . . . 122.1(2) ?
    C3D N1D C1D O1D . . . . 5.3(6) ?
    C2D N1D C1D O1D . . . . 174.1(3) ?
loop_
    _geom_hbond_atom_site_label_D
    _geom_hbond_atom_site_label_H
    _geom_hbond_atom_site_label_A
    _geom_hbond_site_symmetry_A
    _geom_hbond_distance_DH
    _geom_hbond_distance_HA
    _geom_hbond_distance_DA
    _geom_hbond_angle_DHA
    _geom_hbond_publ_flag
    N1 H1 O1 1_655 0.96(3) 1.94(3) 2.902(3) 174(3) y
    N2 H2 O3 1_455 0.87(3) 2.01(3) 2.884(3) 178(3) y
    N3 H3 O1 2_556 0.81(4) 2.16(4) 2.851(3) 144(3) y
    O2 H4 O1D . 1.04(5) 1.59(5) 2.606(3) 163(4) y
    C1D H1D O2 1_455 1.03(4) 2.89(4) 3.862(4) 158 ?
    C2D H21D O1D 1_455 0.98 2.68 3.387(4) 129 ?
    C2D H21D O2 1_455 0.98 2.70 3.671(4) 171 ?
    C2D H22D C15 2_556 0.98 2.66 3.602(4) 163 ?
    C3D H32D C3 2_657 0.98 2.80 3.660(4) 147 ?
data_global
_journal_data_validation_number     ?
_journal_date_recd_electronic     2007-12-03
_journal_date_accepted     2008-01-08
_journal_name_full     'Acta Crystallographica, Section E'
_journal_year     2008
_journal_volume     64
_journal_issue      2
_journal_page_first     o436
_journal_page_last     o436
_journal_paper_category     QO
_journal_coeditor_code     PV2058
_publ_contact_author_name     'Carl Henrik G\"orbitz'
_publ_contact_author_address
;
Department of Chemistry
University of Oslo
P.O.Box 1033 Blindern
N-0315 Oslo, Norway
;
_publ_contact_author_email     c.h.gorbitz@kjemi.uio.no
_publ_contact_author_fax     '+47 22 85 54 41'
_publ_contact_author_phone     '+47 22 85 54 60'
_publ_section_title
;
Cyclo(L-tyrosyl-L-tryptophanyl) dimethylformamide solvate
;
loop_
    _publ_author_name
    _publ_author_address
    'G\"orbitz, Carl Henrik'
;  Department of Chemistry
 University of Oslo
 PO Box 1033 Blindern
 N-0315 Oslo, Norway
;
    'Hartviksen, Lars Male'
;  Department of Chemistry
 University of Oslo
 PO Box 1033 Blindern
 N-0315 Oslo, Norway
;
