# Supplementary material for: Cyclo(l-tyrosyl-l-tryptophanyl) dimethylformamide solvate
Source: Acta Crystallogr Sect E Struct Rep Online. 2008 Jan 11;64(Pt 2):o436. doi: 10.1107/S1600536808000640 (PMC2960427; doi:10.1107/S1600536808000640)
Supplement: Supplementary file 2 [file e-64-0o436-Isup2.hkl]

# 
# h,k,l, Fc-squared, Fo-squared, sigma(Fo-squared) and status flag 
# 
data_I
_shelx_title ' TyrTrpm in P2(1)' 
_shelx_refln_list_code          4 
_shelx_F_calc_maximum       93.59 
_exptl_crystal_F_000       448.00 
_reflns_d_resolution_high  0.7486 
 
loop_ 
 _symmetry_equiv_pos_as_xyz 
 'x, y, z' 
 '-x, y+1/2, -z' 
 
_cell_length_a     6.1923 
_cell_length_b    15.3873 
_cell_length_c    11.3780 
_cell_angle_alpha  90.000 
_cell_angle_beta   96.661 
_cell_angle_gamma  90.000 
 
_shelx_F_squared_multiplier     1.000 
 
loop_ 
 _refln_index_h 
 _refln_index_k 
 _refln_index_l 
 _refln_F_squared_calc 
 _refln_F_squared_meas 
 _refln_F_squared_sigma 
 _refln_observed_status 
   1   0   0      182.81      143.07      5.35 o 
   2   0   0      984.50      941.73     22.79 o 
   3   0   0      581.01      611.54     21.85 o 
   4   0   0        0.05        0.22      0.62 o 
   5   0   0       40.34       35.18      2.67 o 
   6   0   0      708.05      739.41     19.49 o 
   7   0   0       97.79      113.79      7.10 o 
   8   0   0      102.77      133.07      5.02 o 
   1   1   0     1328.66     1223.03     29.30 o 
   2   1   0      305.19      295.86      7.69 o 
   3   1   0        7.77        7.99      0.71 o 
   4   1   0      368.81      394.72      8.32 o 
   5   1   0      302.20      300.73      5.44 o 
   6   1   0      119.21      124.90      3.06 o 
   7   1   0       58.23       61.43      3.43 o 
   8   1   0       52.63       64.03      3.20 o 
   0   2   0      229.96      211.89      7.62 o 
   1   2   0     2968.11     2792.86    120.68 o 
   2   2   0      635.68      593.99     14.68 o 
   3   2   0      287.34      291.21      7.31 o 
   4   2   0       91.48       89.06      3.64 o 
   5   2   0      138.86      148.77      3.28 o 
   6   2   0       82.99       91.44      2.54 o 
   7   2   0       20.98       25.35      2.15 o 
   8   2   0       27.40       32.60      2.49 o 
   1   3   0     2724.35     2752.33    165.69 o 
   2   3   0     1599.89     1627.74     38.82 o 
   3   3   0      231.97      227.50      6.47 o 
   4   3   0        0.86        0.84      0.79 o 
   5   3   0      528.88      529.42      8.84 o 
   6   3   0       35.25       29.86      2.03 o 
   7   3   0       15.43       17.93      2.40 o 
   8   3   0       26.34       32.87      3.07 o 
   0   4   0     8759.36     9066.58    301.19 o 
   1   4   0     2875.32     2901.37    105.58 o 
   2   4   0      801.70      806.05     23.44 o 
   3   4   0     1024.49     1101.21     30.42 o 
   4   4   0       62.67       59.55      2.37 o 
   5   4   0       28.28       24.75      1.91 o 
   6   4   0       96.71       97.16      2.63 o 
   7   4   0       24.46       19.68      2.09 o 
   8   4   0       12.02       12.52      3.34 o 
   1   5   0     2137.47     2209.09    116.69 o 
   2   5   0      144.50      152.46      5.03 o 
   3   5   0       56.05       68.03      2.85 o 
   4   5   0       44.72       47.04      1.89 o 
   5   5   0      176.80      167.06      3.53 o 
   6   5   0       70.92       65.45      1.97 o 
   7   5   0       34.36       39.33      2.92 o 
   0   6   0     1607.84     1831.36     61.65 o 
   1   6   0      745.15      802.99     23.30 o 
   3   6   0      498.13      520.82     13.96 o 
   4   6   0       25.58       17.80      1.54 o 
   5   6   0      268.68      301.63      8.69 o 
   6   6   0        3.82        1.23      0.88 o 
   7   6   0       14.53       13.09      2.25 o 
   1   7   0      652.65      696.91     22.89 o 
   2   7   0      377.64      445.26     11.69 o 
   3   7   0       62.97       67.25      3.00 o 
   4   7   0       12.68       15.13      2.43 o 
   5   7   0       36.38       35.74      1.70 o 
   6   7   0        4.40        2.72      1.22 o 
   7   7   0       63.15       67.59      3.60 o 
   0   8   0     1495.24     1785.93     60.47 o 
   1   8   0      301.74      361.19      9.70 o 
   2   8   0      231.16      273.27      7.83 o 
   3   8   0      218.68      226.06      6.07 o 
   4   8   0       45.65       34.69      2.01 o 
   5   8   0        1.20        1.18      0.80 o 
   6   8   0       40.77       40.20      2.79 o 
   7   8   0        2.15       -0.51      1.28 o 
   1   9   0      406.65      470.00     12.34 o 
   2   9   0      857.36      915.98     22.91 o 
   3   9   0       63.40       62.01      2.07 o 
   4   9   0       32.02       28.67      1.53 o 
   5   9   0      153.23      163.23      4.05 o 
   6   9   0       36.83       37.33      2.31 o 
   7   9   0        0.21       -0.88      1.30 o 
   0  10   0       30.40       47.42      3.26 o 
   1  10   0       21.80       25.90      1.98 o 
   2  10   0      649.66      718.80     25.07 o 
   3  10   0       61.09       59.02      2.24 o 
   4  10   0      163.35      188.62      3.99 o 
   5  10   0       16.35       10.93      1.77 o 
   6  10   0       33.55       36.12      2.71 o 
   7  10   0       22.11       17.66      3.15 o 
   1  11   0       37.32       40.24      3.42 o 
   2  11   0      290.23      329.43      7.25 o 
   3  11   0       68.93       78.67      2.81 o 
   4  11   0       13.03       12.62      1.40 o 
   5  11   0       30.61       24.38      1.81 o 
   6  11   0       19.91       16.02      2.36 o 
   0  12   0      167.93      218.44     11.29 o 
   1  12   0       33.26       25.17      2.02 o 
   2  12   0      141.62      156.77      4.83 o 
   3  12   0       92.16      103.43      3.02 o 
   4  12   0       30.39       23.09      2.30 o 
   5  12   0        5.58        3.27      1.02 o 
   6  12   0        4.00        1.34      1.29 o 
   1  13   0      111.87      120.75      3.44 o 
   2  13   0      254.79      283.01      6.44 o 
   3  13   0       55.70       53.28      2.47 o 
   4  13   0       63.64       64.73      2.95 o 
   5  13   0        8.69        3.23      1.16 o 
   6  13   0        8.79        4.94      1.76 o 
   0  14   0       58.55       69.12      3.52 o 
   1  14   0      123.40      153.37      4.31 o 
   2  14   0       75.79       78.68      3.36 o 
   3  14   0       32.49       30.20      2.37 o 
   4  14   0       31.36       30.84      2.32 o 
   5  14   0       62.21       58.27      3.02 o 
   1  15   0       58.52       60.80      2.45 o 
   2  15   0       10.55        8.51      1.21 o 
   3  15   0      117.57      128.92      5.06 o 
   4  15   0       14.73        9.48      1.35 o 
   5  15   0        9.60        4.72      1.29 o 
   0  16   0      110.40      135.87     10.34 o 
   1  16   0       37.72       41.54      2.11 o 
   2  16   0       57.56       61.76      3.13 o 
   3  16   0      186.97      218.34     11.35 o 
   4  16   0       50.48       51.21      3.27 o 
   5  16   0       25.50       17.38      2.53 o 
   1  17   0       12.56       11.84      1.26 o 
   2  17   0       15.54       13.56      1.86 o 
   3  17   0       13.97       13.14      2.45 o 
   4  17   0        5.12        3.29      1.74 o 
   0  18   0       36.92       39.87      3.20 o 
   1  18   0        1.80        1.02      1.28 o 
   2  18   0       66.00       82.99      5.63 o 
   3  18   0       14.22       11.39      1.81 o 
   1  19   0       14.99       16.36      2.01 o 
   2  19   0       11.41        6.58      1.64 o 
   3  19   0       11.04       14.36      2.53 o 
   0  20   0       31.15       27.93      4.44 o 
   1  20   0       36.27       40.87      2.90 o 
  -8   0   1        0.45        1.62      1.59 o 
  -7   0   1       73.80       88.28      3.78 o 
  -6   0   1      140.43      159.15      5.11 o 
  -5   0   1       13.39        9.54      1.19 o 
  -4   0   1       41.45       32.37      3.08 o 
  -3   0   1      175.31      188.31      7.89 o 
  -2   0   1      110.71      108.89      4.62 o 
  -1   0   1     6756.46     5874.78    196.20 o 
   0   0   1     2744.54     2286.32     72.90 o 
   1   0   1      176.64      140.26      5.35 o 
   2   0   1      717.08      700.53     16.37 o 
   3   0   1       27.92       25.13      1.50 o 
   4   0   1       84.39       80.30      2.91 o 
   5   0   1      452.73      448.05     12.00 o 
   6   0   1      109.63      119.05      5.17 o 
   7   0   1       26.19       24.21      3.54 o 
   8   0   1       11.73       10.04      3.81 o 
  -8   1   1       23.19       29.69      2.88 o 
  -7   1   1      138.82      157.40      3.76 o 
  -6   1   1       59.94       63.08      2.10 o 
  -5   1   1      274.49      268.70      5.32 o 
  -4   1   1       10.31       10.37      1.65 o 
  -3   1   1      350.08      360.56      9.58 o 
  -2   1   1      498.04      430.83     10.90 o 
  -1   1   1     1537.84     1408.64     27.45 o 
   0   1   1     1422.92     1217.34     28.36 o 
   1   1   1     2535.87     2267.94     36.73 o 
   2   1   1      229.54      228.82      4.82 o 
   3   1   1       73.10       70.15      1.76 o 
   4   1   1      140.81      140.15      3.05 o 
   5   1   1       89.72       95.37      2.51 o 
   6   1   1      115.24      116.70      2.90 o 
   7   1   1       29.21       31.08      2.26 o 
   8   1   1        5.07        6.09      1.63 o 
  -8   2   1        1.11        2.11      1.13 o 
  -7   2   1       19.22       25.58      2.50 o 
  -6   2   1       44.81       44.86      2.10 o 
  -5   2   1      161.84      162.62      3.22 o 
  -4   2   1      153.68      163.35      5.37 o 
  -3   2   1      468.99      460.37     12.74 o 
  -2   2   1      170.71      152.13      4.42 o 
  -1   2   1     1425.36     1384.85     26.65 o 
   0   2   1     1731.95     1667.97     32.10 o 
   1   2   1     2367.03     2198.29     74.89 o 
   2   2   1     1189.17     1149.04     21.90 o 
   3   2   1      665.05      709.82     13.88 o 
   4   2   1       51.20       52.93      2.09 o 
   5   2   1      135.66      129.51      2.65 o 
   6   2   1      204.19      231.85      5.09 o 
   7   2   1        2.61        2.30      0.91 o 
   8   2   1       65.90       71.78      4.60 o 
  -8   3   1       26.70       30.30      2.94 o 
  -7   3   1       68.58       74.96      2.67 o 
  -6   3   1       51.10       46.36      2.06 o 
  -5   3   1      210.91      214.67      4.50 o 
  -4   3   1      119.07      122.53      4.40 o 
  -3   3   1      524.06      542.26     13.91 o 
  -2   3   1      909.44      905.98     22.05 o 
  -1   3   1     4835.29     4781.61    126.93 o 
   0   3   1     2249.80     2017.53     48.08 o 
   1   3   1       70.43       65.80      2.29 o 
   2   3   1      654.81      671.85     16.51 o 
   3   3   1        8.10        6.11      0.64 o 
   4   3   1      531.00      519.13     11.94 o 
   5   3   1      711.12      704.49     12.54 o 
   6   3   1       33.93       37.61      1.90 o 
   7   3   1        2.64        1.16      0.97 o 
   8   3   1       29.22       35.95      3.22 o 
  -8   4   1       47.87       64.05      3.18 o 
  -7   4   1       53.89       61.19      2.36 o 
  -6   4   1       12.57       11.11      1.21 o 
  -5   4   1       25.37       22.72      1.31 o 
  -4   4   1       30.15       25.09      3.94 o 
  -3   4   1      303.06      347.97      9.39 o 
  -2   4   1     1364.59     1404.28     43.16 o 
  -1   4   1     2599.21     2691.33     50.63 o 
   0   4   1      149.42      160.59      4.46 o 
   1   4   1       55.01       48.73      1.92 o 
   2   4   1     1045.16     1109.99     36.58 o 
   3   4   1      411.35      455.05     11.82 o 
   4   4   1       22.79       22.59      1.42 o 
   5   4   1       77.23       77.35      1.96 o 
   6   4   1       65.50       66.77      2.39 o 
   7   4   1       31.61       30.48      2.40 o 
  -8   5   1        4.44        2.47      1.81 o 
  -7   5   1       19.02       19.42      2.44 o 
  -6   5   1       15.80       16.23      1.84 o 
  -5   5   1      169.21      173.78      3.65 o 
  -4   5   1       68.76       67.19      2.16 o 
  -3   5   1      129.76      151.52      4.88 o 
  -2   5   1     1665.11     1799.67     43.02 o 
  -1   5   1      697.78      733.86     14.23 o 
   0   5   1     1692.26     1781.78     42.31 o 
   1   5   1      137.48      154.29      5.08 o 
   2   5   1      208.29      229.89      6.41 o 
   3   5   1      154.68      163.50      7.03 o 
   4   5   1       86.53       80.82      2.51 o 
   5   5   1       76.99       70.88      1.97 o 
   6   5   1      172.28      175.98      4.75 o 
   7   5   1      138.46      160.26      4.97 o 
  -7   6   1       16.14       14.39      1.91 o 
  -6   6   1        3.45        4.18      0.93 o 
  -5   6   1      190.35      195.11      5.75 o 
  -4   6   1       62.31       56.57      1.97 o 
  -3   6   1      141.52      146.47      4.84 o 
  -2   6   1      233.01      249.62      7.07 o 
  -1   6   1      207.06      232.37      7.66 o 
   0   6   1      182.86      187.11      5.25 o 
   1   6   1      551.49      616.52     25.39 o 
   2   6   1       23.73       22.18      1.59 o 
   3   6   1      334.05      334.86      9.25 o 
   4   6   1      130.57      128.70      3.42 o 
   5   6   1        1.54        0.62      0.66 o 
   6   6   1       29.92       23.45      1.67 o 
   7   6   1       33.62       30.94      2.59 o 
  -7   7   1       21.83       11.64      1.36 o 
  -6   7   1       11.99        8.63      1.67 o 
  -5   7   1      196.04      202.03      4.85 o 
  -4   7   1       67.79       63.83      2.13 o 
  -3   7   1      270.15      320.38      9.09 o 
  -2   7   1      254.92      274.54      5.92 o 
  -1   7   1      404.82      471.42     12.18 o 
   0   7   1      436.72      477.92     12.15 o 
   1   7   1      401.70      434.66     11.27 o 
   2   7   1      401.60      445.05     15.78 o 
   3   7   1      140.24      141.78      4.81 o 
   4   7   1       31.29       38.14      2.59 o 
   5   7   1      182.57      174.48      4.86 o 
   6   7   1       22.01       20.58      2.50 o 
   7   7   1       24.37       18.94      2.53 o 
  -7   8   1       12.56       10.88      2.90 o 
  -6   8   1       62.67       65.42      2.66 o 
  -5   8   1       33.07       24.77      1.55 o 
  -4   8   1       13.60       10.30      1.14 o 
  -3   8   1       49.24       48.78      2.28 o 
  -2   8   1     1086.32     1128.68     21.84 o 
  -1   8   1     1626.97     1832.60     43.98 o 
   0   8   1      922.75      951.51     23.34 o 
   1   8   1      186.73      204.66      6.03 o 
   2   8   1       89.87       87.18      3.42 o 
   3   8   1       18.16       17.70      1.35 o 
   4   8   1        8.49        4.06      0.92 o 
   5   8   1       28.82       25.11      2.12 o 
   6   8   1       14.72        9.58      1.81 o 
   7   8   1       34.40       36.20      6.53 o 
  -7   9   1       20.59       20.23      2.67 o 
  -6   9   1      127.76      135.67      4.47 o 
  -5   9   1      103.20      100.08      2.99 o 
  -4   9   1       13.32        9.81      1.53 o 
  -3   9   1       52.84       56.54      2.24 o 
  -2   9   1      676.40      749.56     14.98 o 
  -1   9   1      118.24      122.25      4.27 o 
   0   9   1      398.82      462.08     12.05 o 
   1   9   1      327.31      329.81      9.06 o 
   2   9   1      131.91      123.21      4.42 o 
   3   9   1        1.99        1.55      0.62 o 
   4   9   1       75.60       69.40      2.39 o 
   5   9   1        5.95        5.27      1.51 o 
   6   9   1       29.59       23.03      1.95 o 
   7   9   1       40.65       41.34      3.55 o 
  -7  10   1        2.30        0.78      1.54 o 
  -6  10   1        0.46        0.31      1.16 o 
  -5  10   1       27.84       19.45      2.38 o 
  -4  10   1      120.13      105.09      2.71 o 
  -3  10   1      246.03      262.27      5.63 o 
  -2  10   1      146.98      165.95      4.30 o 
  -1  10   1      231.76      252.98      7.46 o 
   0  10   1      589.34      657.21     16.76 o 
   1  10   1      350.92      398.14     10.76 o 
   2  10   1      424.48      416.53     10.06 o 
   3  10   1      126.36      119.93      3.60 o 
   4  10   1       38.81       36.08      1.95 o 
   5  10   1       20.48       18.64      2.13 o 
   6  10   1        6.75        5.46      1.44 o 
   7  10   1       56.93       56.07      3.98 o 
  -6  11   1       29.82       26.90      2.29 o 
  -5  11   1       20.86       17.09      1.43 o 
  -4  11   1       51.58       50.66      1.93 o 
  -3  11   1      660.23      753.61     14.14 o 
  -2  11   1       99.16      117.04      3.42 o 
  -1  11   1       82.04       83.73      2.98 o 
   0  11   1       13.28       13.02      1.40 o 
   1  11   1      122.85      130.34      3.89 o 
   2  11   1      369.91      386.01      8.16 o 
   3  11   1      943.39      997.65     17.55 o 
   4  11   1       47.09       47.55      2.77 o 
   5  11   1        3.33        0.84      0.97 o 
   6  11   1       23.00       20.60      2.42 o 
  -6  12   1       29.86       31.15      2.31 o 
  -5  12   1       90.22       97.33      3.21 o 
  -4  12   1       81.70       84.44      2.46 o 
  -3  12   1      485.14      539.29     10.32 o 
  -2  12   1       49.44       51.26      2.85 o 
  -1  12   1       46.87       55.64      2.42 o 
   0  12   1      253.05      286.16     11.48 o 
   1  12   1       27.07       29.07      2.13 o 
   2  12   1      162.91      170.57      4.79 o 
   3  12   1      292.97      316.21      8.78 o 
   4  12   1       30.65       23.95      2.89 o 
   5  12   1        8.26        2.62      1.14 o 
   6  12   1        4.36        2.34      1.16 o 
  -6  13   1        7.30        4.38      2.08 o 
  -5  13   1       39.37       34.56      2.26 o 
  -4  13   1       12.94        8.25      1.15 o 
  -3  13   1      402.17      424.60      9.22 o 
  -2  13   1       67.31       64.54      2.46 o 
  -1  13   1       15.58       19.82      1.63 o 
   0  13   1      414.30      468.39     19.12 o 
   1  13   1       44.49       41.50      1.89 o 
   2  13   1       46.52       44.39      3.17 o 
   3  13   1       92.15       98.76      3.56 o 
   4  13   1       33.89       34.20      2.53 o 
   5  13   1        6.95        3.24      1.20 o 
   6  13   1        9.85       10.88      2.81 o 
  -6  14   1        8.77        5.68      1.78 o 
  -5  14   1        8.90        4.20      1.21 o 
  -4  14   1       53.43       51.96      2.66 o 
  -3  14   1        9.07        7.95      1.04 o 
  -2  14   1      223.29      247.12      5.92 o 
  -1  14   1       83.57       93.71      3.02 o 
   0  14   1       91.34      108.37      3.27 o 
   1  14   1        6.68        3.92      1.14 o 
   2  14   1       35.53       28.39      2.13 o 
   3  14   1       28.24       25.27      2.14 o 
   4  14   1        5.06        2.28      1.09 o 
   5  14   1      111.43      102.73      3.49 o 
  -5  15   1       11.46        6.58      1.30 o 
  -4  15   1       54.18       56.14      3.74 o 
  -3  15   1       57.62       67.80      2.89 o 
  -2  15   1       81.25       90.06      3.10 o 
  -1  15   1        1.16        0.57      0.81 o 
   0  15   1      149.24      167.72      7.76 o 
   1  15   1        8.28        7.01      1.44 o 
   2  15   1        2.70        0.21      1.15 o 
   3  15   1       32.07       32.39      2.77 o 
   4  15   1       16.03       10.19      2.20 o 
   5  15   1        8.96        2.89      1.27 o 
  -5  16   1       29.52       25.02      4.36 o 
  -4  16   1       49.34       47.49      2.70 o 
  -3  16   1      396.25      460.25     16.10 o 
  -2  16   1       16.16       16.09      1.81 o 
  -1  16   1        2.12        1.97      0.90 o 
   0  16   1       19.87       23.68      1.69 o 
   1  16   1       26.33       28.22      2.14 o 
   2  16   1       13.43       10.87      1.71 o 
   3  16   1      109.29      111.75      4.74 o 
   4  16   1        6.33       -1.09      2.09 o 
   5  16   1       83.03       95.22      5.76 o 
  -4  17   1       33.89       28.92      4.26 o 
  -3  17   1       99.76      113.17      6.94 o 
  -2  17   1       38.01       45.81      2.39 o 
  -1  17   1       12.27       11.22      1.36 o 
   0  17   1       11.33       12.09      1.28 o 
   1  17   1       55.28       59.88      3.03 o 
   2  17   1       13.24       12.97      2.09 o 
   3  17   1       47.04       54.78      3.27 o 
   4  17   1        2.87        2.44      1.74 o 
  -3  18   1        3.07        1.02      2.09 o 
  -2  18   1       63.66       77.99      3.70 o 
  -1  18   1       13.06       14.53      1.60 o 
   0  18   1        1.94        1.09      1.23 o 
   1  18   1       11.70       10.09      1.46 o 
   2  18   1        2.84        1.65      1.41 o 
   3  18   1      124.14      156.78      6.12 o 
  -3  19   1        5.92        6.52      1.57 o 
  -2  19   1        0.68       -0.98      1.45 o 
  -1  19   1       13.21       13.23      2.14 o 
   0  19   1       62.84       85.14      3.92 o 
   1  19   1        4.06        3.71      1.17 o 
   2  19   1       35.33       41.13      2.45 o 
   3  19   1       58.71       88.49      7.89 o 
  -1  20   1       42.35       45.40      3.85 o 
   0  20   1        5.19        3.79      1.53 o 
   1  20   1        7.61        7.12      1.36 o 
  -8   0   2       15.43       15.96      3.17 o 
  -7   0   2        3.26        0.91      1.33 o 
  -6   0   2        1.45        2.08      1.13 o 
  -5   0   2       21.35       19.46      2.64 o 
  -4   0   2       90.96      100.91      5.53 o 
  -3   0   2       15.53       18.50      2.09 o 
  -2   0   2       10.29       14.14      1.45 o 
  -1   0   2      317.06      276.35      9.88 o 
   1   0   2     6683.72     5899.09    133.36 o 
   2   0   2     1413.26     1286.09     29.51 o 
   3   0   2        0.28        0.36      0.55 o 
   4   0   2      317.76      306.16      6.60 o 
   5   0   2       41.07       46.90      2.91 o 
   6   0   2       42.32       41.80      3.90 o 
   7   0   2       14.55       19.31      3.45 o 
   8   0   2       32.15       37.81      4.26 o 
  -8   1   2       37.59       44.09      3.30 o 
  -7   1   2       69.86       75.42      2.47 o 
  -6   1   2      217.76      231.71      4.71 o 
  -5   1   2     1178.70     1269.45     21.75 o 
  -4   1   2      602.31      585.78     15.29 o 
  -3   1   2      244.02      270.36      7.50 o 
  -2   1   2      556.61      509.81     12.76 o 
  -1   1   2       36.59       23.66      2.58 o 
   0   1   2      484.61      404.31      9.73 o 
   1   1   2      755.94      672.09     11.10 o 
   2   1   2     2185.30     1966.02     31.59 o 
   3   1   2       96.52       88.72      2.09 o 
   4   1   2      135.06      124.56      2.34 o 
   5   1   2       56.22       51.08      2.18 o 
   6   1   2      143.56      147.28      3.36 o 
   7   1   2       50.75       53.09      4.09 o 
   8   1   2       20.02       20.86      2.63 o 
  -8   2   2        5.26        5.35      1.70 o 
  -7   2   2       47.06       44.07      1.95 o 
  -6   2   2       50.54       51.66      1.92 o 
  -5   2   2      168.88      171.86      3.63 o 
  -4   2   2      149.69      158.13      5.25 o 
  -3   2   2      968.76     1033.36     25.39 o 
  -2   2   2      181.96      179.92      5.13 o 
  -1   2   2      582.35      553.66     10.75 o 
   0   2   2     5732.86     5332.52    101.67 o 
   1   2   2      354.95      331.95      8.22 o 
   2   2   2     1128.60     1074.65     21.55 o 
   3   2   2      988.62      983.02     16.20 o 
   4   2   2      105.27       95.22      2.27 o 
   5   2   2        4.77        4.13      0.72 o 
   6   2   2      226.47      239.99      5.07 o 
   7   2   2        3.12        1.23      0.97 o 
  -8   3   2       38.19       43.27      2.80 o 
  -7   3   2      151.42      192.30      4.36 o 
  -6   3   2       36.39       28.13      1.60 o 
  -5   3   2       11.59        8.27      1.33 o 
  -4   3   2      204.04      237.13     10.44 o 
  -3   3   2      720.29      776.19     19.39 o 
  -2   3   2      493.26      469.57     11.92 o 
  -1   3   2      658.66      601.65     11.67 o 
   0   3   2     2333.21     2168.52     40.97 o 
   1   3   2       63.46       67.84      2.59 o 
   2   3   2      192.31      163.36      5.52 o 
   3   3   2      132.67      135.40      3.49 o 
   4   3   2       39.23       33.95      1.85 o 
   5   3   2       64.49       69.66      2.18 o 
   6   3   2       64.02       61.98      2.80 o 
   7   3   2       37.85       42.21      3.04 o 
  -8   4   2       87.29      102.19      4.14 o 
  -7   4   2       26.19       29.20      2.28 o 
  -6   4   2       57.83       53.17      1.98 o 
  -5   4   2        8.60        7.17      0.85 o 
  -4   4   2        3.37        1.33      0.59 o 
  -3   4   2       76.85       69.21      2.87 o 
  -2   4   2       42.07       46.76      2.15 o 
  -1   4   2       56.35       65.46      1.92 o 
   0   4   2     3418.88     3320.06     62.07 o 
   1   4   2       50.61       43.86      1.43 o 
   2   4   2       44.95       50.13      2.35 o 
   3   4   2       87.20       84.69      3.72 o 
   4   4   2       13.04       11.76      0.95 o 
   5   4   2      216.27      232.42      5.58 o 
   6   4   2       15.05        9.97      3.35 o 
   7   4   2        2.30        1.29      1.02 o 
  -8   5   2       60.99       71.70      3.35 o 
  -7   5   2       58.45       72.62      2.33 o 
  -6   5   2       13.01       15.01      1.82 o 
  -5   5   2       56.30       58.89      1.90 o 
  -4   5   2       33.78       33.16      1.53 o 
  -3   5   2      115.45      130.27      4.44 o 
  -2   5   2      504.88      531.59     10.58 o 
  -1   5   2     1741.41     1823.70     34.41 o 
   0   5   2     1914.07     1869.12     46.73 o 
   1   5   2      387.67      337.77      7.90 o 
   2   5   2      454.53      456.83      9.60 o 
   3   5   2      247.78      240.57      8.07 o 
   4   5   2       58.72       55.61      1.74 o 
   5   5   2       83.25       72.89      2.34 o 
   6   5   2        3.33        1.08      0.87 o 
   7   5   2       62.14       70.81      3.44 o 
  -7   6   2       19.86       18.48      2.15 o 
  -6   6   2        1.46        1.08      0.90 o 
  -5   6   2       97.36      116.07      2.80 o 
  -4   6   2       16.07       15.22      1.39 o 
  -3   6   2      287.44      317.45      8.93 o 
  -2   6   2      855.70      964.84     18.68 o 
  -1   6   2      117.25      123.04      3.07 o 
   0   6   2     1348.23     1449.72     27.56 o 
   1   6   2      160.31      157.22      3.72 o 
   2   6   2       63.66       70.50      2.70 o 
   3   6   2      317.95      295.73      6.65 o 
   4   6   2      437.11      423.20      8.79 o 
   5   6   2      270.74      256.80      5.88 o 
   6   6   2      117.24      110.13      2.84 o 
   7   6   2       27.68       23.31      2.41 o 
  -7   7   2        4.66        4.51      1.34 o 
  -6   7   2        0.41        0.22      0.93 o 
  -5   7   2      318.76      321.12      9.48 o 
  -4   7   2       93.89      121.54      3.17 o 
  -3   7   2      183.91      196.82      6.20 o 
  -2   7   2      145.92      143.87      3.70 o 
  -1   7   2      424.67      470.16      9.56 o 
   0   7   2      530.20      529.03     10.66 o 
   1   7   2      192.29      208.93      5.98 o 
   2   7   2       78.30       74.94      2.90 o 
   3   7   2       11.02       13.77      1.21 o 
   4   7   2       42.37       28.96      1.49 o 
   5   7   2       85.74       98.04      2.54 o 
   6   7   2      141.16      134.81      3.24 o 
   7   7   2       13.40       13.22      2.60 o 
  -7   8   2       10.69       10.43      1.62 o 
  -6   8   2       22.35       21.01      2.34 o 
  -5   8   2       84.28       83.64      2.69 o 
  -4   8   2       19.21       17.34      1.32 o 
  -3   8   2       39.32       38.19      1.83 o 
  -2   8   2       52.78       61.45      2.39 o 
  -1   8   2      278.73      282.45      6.22 o 
   0   8   2      150.94      163.23      3.95 o 
   1   8   2      132.10      144.67      4.53 o 
   2   8   2      168.05      171.83      5.34 o 
   3   8   2       77.15       78.41      2.77 o 
   4   8   2       89.41       78.92      2.30 o 
   5   8   2       82.00       80.83      2.54 o 
   6   8   2        2.47        0.28      0.86 o 
   7   8   2        5.01        0.52      1.49 o 
  -7   9   2        3.79        3.03      1.62 o 
  -6   9   2       81.07       88.80      2.97 o 
  -5   9   2       64.79       58.90      2.25 o 
  -4   9   2      140.67      149.25      3.73 o 
  -3   9   2      148.64      149.11      4.62 o 
  -2   9   2      359.09      372.54      7.98 o 
  -1   9   2      108.84      110.00      3.11 o 
   0   9   2      627.79      678.64     13.61 o 
   1   9   2        8.40       10.93      2.86 o 
   2   9   2      163.53      172.89      4.72 o 
   3   9   2       80.74       86.99      4.58 o 
   4   9   2      136.25      127.23      3.02 o 
   5   9   2       12.12       10.84      1.37 o 
   6   9   2       83.56       88.05      3.20 o 
   7   9   2        2.20       -0.41      1.86 o 
  -7  10   2       11.67       11.96      6.85 o 
  -6  10   2        3.62        2.82      1.09 o 
  -5  10   2        8.63        5.46      1.28 o 
  -4  10   2       52.90       58.67      2.14 o 
  -3  10   2      176.28      186.80      4.94 o 
  -2  10   2      502.71      575.28     10.53 o 
  -1  10   2       19.87       23.38      1.51 o 
   0  10   2      189.55      217.73      5.14 o 
   1  10   2       90.65      112.70      3.41 o 
   2  10   2      211.65      213.09      5.59 o 
   3  10   2      174.76      171.87      6.91 o 
   4  10   2      372.20      367.53      6.61 o 
   5  10   2      137.30      144.46      3.74 o 
   6  10   2       17.19       17.29      2.14 o 
  -6  11   2       16.10       12.06      1.53 o 
  -5  11   2       99.28      100.26      3.10 o 
  -4  11   2       70.47       72.16      2.45 o 
  -3  11   2      328.53      345.76      6.63 o 
  -2  11   2      243.81      263.76      5.60 o 
  -1  11   2       47.12       46.29      1.82 o 
   0  11   2       38.61       38.05      1.43 o 
   1  11   2       16.63       14.61      1.64 o 
   2  11   2       94.03       95.27      5.13 o 
   3  11   2      914.67      973.45     20.35 o 
   4  11   2       14.53       15.25      2.00 o 
   5  11   2        5.28        5.00      1.01 o 
   6  11   2       60.74       62.84      2.85 o 
  -6  12   2        3.37        1.14      1.28 o 
  -5  12   2       24.21       22.99      1.55 o 
  -4  12   2       44.50       41.75      1.75 o 
  -3  12   2        7.94        8.90      1.24 o 
  -2  12   2      517.23      574.83      9.76 o 
  -1  12   2       21.37       25.32      1.47 o 
   0  12   2       69.95       78.25      2.18 o 
   1  12   2      116.58      133.79      4.36 o 
   2  12   2      114.21      119.89      4.22 o 
   3  12   2       81.62       86.98      3.75 o 
   4  12   2       56.32       58.28      2.62 o 
   5  12   2       74.07       71.66      3.06 o 
   6  12   2       28.19       29.16      3.18 o 
  -6  13   2        2.45       -0.14      1.32 o 
  -5  13   2       44.02       45.75      1.98 o 
  -4  13   2        3.50        1.80      0.87 o 
  -3  13   2      168.45      183.85      4.57 o 
  -2  13   2      176.06      182.71      4.30 o 
  -1  13   2        8.69        6.50      0.83 o 
   0  13   2       32.64       33.57      1.45 o 
   1  13   2      106.22      103.44      3.09 o 
   2  13   2       75.20       82.74      3.46 o 
   3  13   2       44.33       46.18      2.78 o 
   4  13   2       15.27       10.73      1.49 o 
   5  13   2       15.64        8.77      1.68 o 
   6  13   2        3.41        1.63      2.54 o 
  -6  14   2       25.40       22.21      4.08 o 
  -5  14   2       12.20        8.05      1.32 o 
  -4  14   2       39.98       36.56      2.14 o 
  -3  14   2        8.92        8.51      0.97 o 
  -2  14   2       55.87       65.98      2.60 o 
  -1  14   2        3.56        3.20      0.82 o 
   0  14   2       26.48       28.45      1.45 o 
   1  14   2      116.23      119.67      4.29 o 
   2  14   2       42.63       51.37      3.36 o 
   3  14   2      120.91      126.97      4.07 o 
   4  14   2        5.16        3.73      1.22 o 
   5  14   2       60.94       64.64      3.07 o 
  -5  15   2        9.87        4.65      1.30 o 
  -4  15   2       73.74       70.77      2.73 o 
  -3  15   2      223.07      255.45      6.54 o 
  -2  15   2      100.62      105.27      3.12 o 
  -1  15   2       95.40       96.01      3.17 o 
   0  15   2       42.25       39.23      1.72 o 
   1  15   2       37.45       42.80      2.07 o 
   2  15   2       38.32       39.22      2.36 o 
   3  15   2       83.26       92.86      3.46 o 
   4  15   2       41.48       43.71      3.33 o 
   5  15   2      157.27      194.64      8.97 o 
  -5  16   2       16.01       10.34      1.57 o 
  -4  16   2       22.42       18.23      1.87 o 
  -3  16   2       67.63       74.02      3.08 o 
  -2  16   2       40.12       37.70      1.88 o 
  -1  16   2       19.73       19.76      1.60 o 
   0  16   2        0.71        0.31      0.90 o 
   1  16   2        2.90        2.30      0.94 o 
   2  16   2       51.19       54.84      2.52 o 
   3  16   2        4.63        4.47      1.14 o 
   4  16   2        6.56        4.73      1.90 o 
  -4  17   2       15.88        8.45      3.38 o 
  -3  17   2       49.05       58.36      3.25 o 
  -2  17   2      123.05      145.45      4.01 o 
  -1  17   2       18.12       19.32      1.98 o 
   0  17   2        3.82        1.64      1.03 o 
   1  17   2        3.85        2.85      1.04 o 
   2  17   2        3.73        3.48      1.12 o 
   3  17   2       40.18       47.92      2.53 o 
   4  17   2        5.72        3.82      1.76 o 
  -3  18   2       36.41       39.36      3.49 o 
  -2  18   2       79.03      101.11      3.35 o 
  -1  18   2        8.94        8.83      1.48 o 
   0  18   2       47.96       53.33      3.02 o 
   1  18   2       31.91       36.48      2.24 o 
   2  18   2       45.90       51.43      2.81 o 
   3  18   2       76.65       89.62      3.66 o 
  -3  19   2       24.12       26.11      4.44 o 
  -2  19   2       13.93       15.46      2.37 o 
  -1  19   2       23.04       22.02      2.39 o 
   0  19   2       23.93       29.79      2.54 o 
   1  19   2        1.45        0.09      1.26 o 
   2  19   2       87.96      111.85      4.02 o 
  -1  20   2        2.69        2.69      1.60 o 
   0  20   2        2.08        1.69      1.56 o 
   1  20   2       21.10       25.11      2.65 o 
  -8   0   3        0.05        1.34      1.67 o 
  -7   0   3        5.80        4.24      1.81 o 
  -6   0   3      174.46      183.96      6.69 o 
  -5   0   3       20.09       16.91      1.70 o 
  -4   0   3        3.81        0.36      1.09 o 
  -3   0   3      671.12      665.58     23.75 o 
  -2   0   3      121.91      103.45      4.62 o 
  -1   0   3      155.26      140.62      5.53 o 
   0   0   3     6915.75     6287.95    210.71 o 
   1   0   3       92.23       76.37      4.53 o 
   2   0   3       16.94       16.05      2.54 o 
   3   0   3        0.49        1.22      0.62 o 
   4   0   3        3.60        1.30      0.67 o 
   5   0   3      315.02      321.99      9.18 o 
   6   0   3       88.10       78.98      4.07 o 
   7   0   3        6.01        2.25      1.72 o 
  -8   1   3       14.15       12.84      2.12 o 
  -7   1   3       14.48       14.22      1.69 o 
  -6   1   3      173.43      176.34      3.92 o 
  -5   1   3     1817.84     1889.68     35.50 o 
  -4   1   3       96.05       92.73      3.08 o 
  -3   1   3        1.30        2.10      0.67 o 
  -2   1   3      102.52      107.49      3.40 o 
  -1   1   3      636.56      573.64     22.76 o 
   0   1   3     3308.48     2886.55     65.91 o 
   1   1   3     3226.69     2934.50     47.18 o 
   2   1   3      425.97      410.07      8.09 o 
   3   1   3      218.94      211.68      4.08 o 
   4   1   3       58.25       56.91      1.50 o 
   5   1   3      270.26      246.58      4.62 o 
   6   1   3      103.49       90.72      3.12 o 
   7   1   3       10.62       10.84      1.67 o 
  -8   2   3       14.69       11.97      1.81 o 
  -7   2   3       62.08       69.08      2.38 o 
  -6   2   3       11.92       10.29      1.47 o 
  -5   2   3        0.65       -0.18      0.66 o 
  -4   2   3       18.73        8.90      1.03 o 
  -3   2   3      874.20      906.48     22.47 o 
  -2   2   3      381.23      370.37      9.58 o 
  -1   2   3       95.85       89.89      2.75 o 
   0   2   3     7275.13     6672.12    149.82 o 
   1   2   3     3346.36     2878.98     65.13 o 
   2   2   3        7.37        7.91      1.84 o 
   3   2   3      505.67      489.85      8.47 o 
   4   2   3      439.23      423.19      6.88 o 
   5   2   3       55.78       55.68      1.85 o 
   6   2   3      128.08      131.66      3.47 o 
   7   2   3        9.73        5.83      1.68 o 
  -8   3   3       29.12       36.99      3.12 o 
  -7   3   3       70.47       81.05      2.59 o 
  -6   3   3       13.59       13.15      1.91 o 
  -5   3   3      130.11      123.29      3.30 o 
  -4   3   3       24.65       19.76      2.03 o 
  -3   3   3      529.23      563.16     14.52 o 
  -2   3   3     1899.90     1966.58     46.86 o 
  -1   3   3     1580.72     1530.34     30.90 o 
   0   3   3     1423.12     1290.97     24.66 o 
   1   3   3      154.09      152.73      5.44 o 
   2   3   3      370.88      385.06      7.92 o 
   3   3   3      141.38      149.89      4.51 o 
   4   3   3      141.16      135.52      2.92 o 
   5   3   3       70.37       76.28      2.39 o 
   6   3   3       11.40       10.84      1.57 o 
   7   3   3       22.00       19.51      2.11 o 
  -8   4   3        0.31        0.32      1.43 o 
  -7   4   3       30.26       30.45      1.76 o 
  -6   4   3       17.94       23.22      1.92 o 
  -5   4   3       14.84       10.74      1.27 o 
  -4   4   3       49.12       41.37      1.63 o 
  -3   4   3      404.84      449.63     17.14 o 
  -2   4   3       16.39       22.59      1.68 o 
  -1   4   3       63.35       60.35      1.98 o 
   0   4   3     4177.69     3812.91     71.49 o 
   1   4   3       94.93      118.46      9.20 o 
   2   4   3      441.77      396.19      8.19 o 
   3   4   3      132.78      150.75      3.87 o 
   4   4   3       52.61       56.28      1.77 o 
   5   4   3       27.41       23.27      1.60 o 
   6   4   3       91.47       83.53      3.44 o 
   7   4   3       41.18       40.70      7.07 o 
  -7   5   3        0.38        0.23      1.12 o 
  -6   5   3       11.37        9.53      1.35 o 
  -5   5   3        6.99        6.61      0.88 o 
  -4   5   3      118.27      122.27      3.11 o 
  -3   5   3       50.94       63.01      2.80 o 
  -2   5   3      288.85      289.39      6.13 o 
  -1   5   3      128.98      121.24      2.99 o 
   0   5   3      339.88      321.72      6.65 o 
   1   5   3       61.19       67.94      4.35 o 
   2   5   3      192.48      170.82      4.04 o 
   3   5   3       17.07       17.32      1.35 o 
   4   5   3      190.83      209.93      4.24 o 
   5   5   3       34.47       36.98      1.77 o 
   6   5   3       24.59       20.76      2.42 o 
   7   5   3       13.04        7.80      1.62 o 
  -7   6   3       26.60       26.34      2.82 o 
  -6   6   3       15.18       16.97      2.30 o 
  -5   6   3      160.37      175.56      4.45 o 
  -4   6   3       26.07       18.66      1.55 o 
  -3   6   3       84.84       91.65      3.63 o 
  -2   6   3      135.96      131.65      3.24 o 
  -1   6   3      291.23      278.62      7.12 o 
   0   6   3      847.70      882.98     17.12 o 
   1   6   3      650.78      658.41     13.05 o 
   2   6   3      884.66      814.42     18.95 o 
   3   6   3      249.24      243.71      7.39 o 
   4   6   3       19.67       12.07      1.25 o 
   5   6   3       47.21       34.86      3.32 o 
   6   6   3       86.27       86.27      2.66 o 
   7   6   3       12.04        7.30      2.54 o 
  -7   7   3        9.36        7.31      1.47 o 
  -6   7   3       37.24       36.66      2.06 o 
  -5   7   3      312.85      301.83      7.51 o 
  -4   7   3      257.80      270.10      8.43 o 
  -3   7   3       26.53       22.79      1.87 o 
  -2   7   3      207.56      198.19      4.57 o 
  -1   7   3      321.85      326.02      6.95 o 
   0   7   3       74.43       82.66      2.40 o 
   1   7   3      346.60      338.56      7.20 o 
   2   7   3      144.09      128.79      3.40 o 
   3   7   3       93.91       85.53      3.25 o 
   4   7   3      175.49      150.50      3.40 o 
   5   7   3      264.38      287.38      6.47 o 
   6   7   3       88.31       81.92      2.62 o 
   7   7   3        8.22        3.12      1.78 o 
  -7   8   3        3.85        2.56      1.18 o 
  -6   8   3        8.27        5.87      1.02 o 
  -5   8   3      109.19      113.98      3.23 o 
  -4   8   3       93.59       79.47      2.71 o 
  -3   8   3        9.56       10.31      1.24 o 
  -2   8   3       16.60       15.84      1.61 o 
  -1   8   3      409.40      410.50      8.59 o 
   0   8   3       97.98      101.84      2.83 o 
   1   8   3        0.79        0.77      0.50 o 
   2   8   3      124.19      112.26      4.39 o 
   3   8   3      166.67      158.65      4.87 o 
   4   8   3       63.84       65.22      3.46 o 
   5   8   3       24.33       22.64      2.93 o 
   6   8   3       96.68       98.53      2.92 o 
   7   8   3        0.41       -1.11      1.44 o 
  -7   9   3        7.99        7.34      1.22 o 
  -6   9   3       57.44       52.50      3.04 o 
  -5   9   3       42.09       36.54      1.81 o 
  -4   9   3        7.08        4.78      0.93 o 
  -3   9   3        4.20        2.76      0.62 o 
  -2   9   3       20.91       19.06      1.20 o 
  -1   9   3      224.58      234.51      5.47 o 
   0   9   3      198.58      207.43      4.91 o 
   1   9   3      108.46      112.03      3.16 o 
   2   9   3       49.47       56.94      4.21 o 
   3   9   3      201.69      202.48      5.14 o 
   4   9   3        9.99        6.13      0.93 o 
   5   9   3        0.27       -0.45      0.78 o 
   6   9   3        7.75        2.88      1.11 o 
   7   9   3       14.55       12.42      2.90 o 
  -7  10   3       33.83       38.34      2.50 o 
  -6  10   3       25.68       23.64      2.34 o 
  -5  10   3       60.05       68.98      2.49 o 
  -4  10   3       39.47       43.39      1.89 o 
  -3  10   3      432.31      469.03      9.83 o 
  -2  10   3      104.02      103.14      2.83 o 
  -1  10   3       95.09       98.23      2.70 o 
   0  10   3       94.87       88.36      2.46 o 
   1  10   3       17.03       16.16      1.64 o 
   2  10   3      169.67      176.30      6.96 o 
   3  10   3      752.15      730.54     16.38 o 
   4  10   3       60.85       56.12      2.49 o 
   5  10   3      110.85      104.88      3.15 o 
   6  10   3        5.29        0.84      1.25 o 
  -6  11   3        2.73        1.23      1.08 o 
  -5  11   3       41.73       35.46      1.86 o 
  -4  11   3        5.01        3.62      0.81 o 
  -3  11   3      257.70      268.51      6.08 o 
  -2  11   3      478.30      513.66      9.71 o 
  -1  11   3      128.84      142.39      3.21 o 
   0  11   3       25.17       22.37      1.65 o 
   1  11   3       31.02       24.29      2.81 o 
   2  11   3       66.03       70.55      3.64 o 
   3  11   3       68.44       64.87      2.61 o 
   4  11   3       29.09       27.95      1.91 o 
   5  11   3       10.56        6.13      1.64 o 
   6  11   3        3.53        2.45      1.34 o 
  -6  12   3        7.33        4.29      1.25 o 
  -5  12   3       16.87       13.06      1.18 o 
  -4  12   3        1.00        0.94      0.76 o 
  -3  12   3        1.06        1.14      0.67 o 
  -2  12   3      194.66      207.94      4.37 o 
  -1  12   3       59.20       61.50      2.50 o 
   0  12   3       21.92       19.14      1.44 o 
   1  12   3       65.73       69.23      2.53 o 
   2  12   3       10.47        9.57      1.53 o 
   3  12   3       18.01       18.45      1.60 o 
   4  12   3       15.26       13.02      1.45 o 
   5  12   3       21.93       18.16      1.78 o 
   6  12   3       47.45       40.18      7.57 o 
  -6  13   3        8.34        4.91      1.40 o 
  -5  13   3       58.01       57.29      2.41 o 
  -4  13   3        2.16        0.30      0.80 o 
  -3  13   3       13.59       10.99      1.20 o 
  -2  13   3       26.02       23.70      1.64 o 
  -1  13   3        5.54        4.00      0.86 o 
   0  13   3       47.60       53.04      2.15 o 
   1  13   3      184.83      208.42      7.45 o 
   2  13   3       15.45       14.12      1.67 o 
   3  13   3      168.52      172.90      4.88 o 
   4  13   3        0.84        0.99      1.03 o 
   5  13   3       62.67       59.98      3.76 o 
  -5  14   3        4.26        2.96      1.06 o 
  -4  14   3       81.13       86.73      2.99 o 
  -3  14   3       58.30       60.60      2.45 o 
  -2  14   3        5.22        4.01      1.19 o 
  -1  14   3       53.41       54.33      2.25 o 
   0  14   3       16.24       17.19      1.71 o 
   1  14   3        4.83        3.28      0.89 o 
   2  14   3       72.01       74.73      2.85 o 
   3  14   3      184.42      194.95      5.40 o 
   4  14   3       54.61       55.04      2.68 o 
   5  14   3       64.17       61.89      2.99 o 
  -5  15   3       18.06       17.94      2.76 o 
  -4  15   3       42.43       40.92      2.58 o 
  -3  15   3       22.73       25.30      1.86 o 
  -2  15   3       68.16       76.27      2.75 o 
  -1  15   3       28.73       29.64      2.09 o 
   0  15   3      137.02      154.03      4.65 o 
   1  15   3        5.29        2.89      0.94 o 
   2  15   3       50.33       56.10      2.54 o 
   3  15   3        3.24        2.88      1.05 o 
   4  15   3        0.39       -0.61      1.13 o 
   5  15   3       14.36        9.02      1.92 o 
  -5  16   3        2.57        0.80      1.47 o 
  -4  16   3       22.26       14.42      1.73 o 
  -3  16   3       15.42       14.76      1.96 o 
  -2  16   3       25.28       27.90      2.88 o 
  -1  16   3        0.04       -0.14      1.16 o 
   0  16   3        3.19        2.26      0.98 o 
   1  16   3       15.22       12.50      1.70 o 
   2  16   3       55.27       55.32      2.76 o 
   3  16   3        2.90        1.83      1.08 o 
   4  16   3        1.41        1.30      1.81 o 
  -4  17   3        5.60        2.99      1.76 o 
  -3  17   3        1.73        0.51      1.33 o 
  -2  17   3      176.98      197.70      5.65 o 
  -1  17   3       12.64       11.02      1.59 o 
   0  17   3       95.51      113.89      5.08 o 
   1  17   3       10.87        9.80      1.27 o 
   2  17   3       29.26       31.27      2.33 o 
   3  17   3        7.87        6.28      1.28 o 
   4  17   3       10.48        7.28      2.22 o 
  -3  18   3        3.12        1.47      1.44 o 
  -2  18   3       15.27       13.98      2.22 o 
  -1  18   3       13.85       13.57      1.88 o 
   0  18   3       30.74       33.01      2.49 o 
   1  18   3       15.08       13.81      1.54 o 
   2  18   3       93.67      104.56      3.84 o 
   3  18   3        0.02       -0.09      1.74 o 
  -2  19   3       38.80       43.15      2.89 o 
  -1  19   3        8.52        5.39      1.51 o 
   0  19   3       14.77       13.99      1.89 o 
   1  19   3       19.23       17.25      2.25 o 
   2  19   3        5.86        3.69      1.61 o 
  -1  20   3       29.54       27.63      2.80 o 
   0  20   3        3.55        1.46      2.02 o 
  -8   0   4       10.07        9.92      3.72 o 
  -7   0   4        3.20        2.95      1.79 o 
  -6   0   4       69.92       79.92      3.46 o 
  -5   0   4        8.85        3.73      1.37 o 
  -4   0   4       52.07       57.57      3.07 o 
  -3   0   4       16.88       19.95      2.18 o 
  -2   0   4      135.75      145.43      6.17 o 
  -1   0   4      757.92      779.73     26.75 o 
   0   0   4      238.01      230.11      8.43 o 
   1   0   4      526.63      520.03     12.43 o 
   2   0   4     1022.60     1075.18     24.95 o 
   3   0   4      151.40      150.15      4.57 o 
   4   0   4      195.20      172.93      4.35 o 
   5   0   4      126.60      109.43      5.98 o 
   6   0   4        7.18        8.79      2.18 o 
   7   0   4       13.97       25.57      3.63 o 
  -8   1   4        9.76        8.49      1.55 o 
  -7   1   4        5.15        4.04      1.25 o 
  -6   1   4      148.09      158.43      3.43 o 
  -5   1   4      122.10      115.19      3.03 o 
  -4   1   4      132.85      117.42      2.92 o 
  -3   1   4      571.61      611.70     15.61 o 
  -2   1   4      126.22      129.70      3.97 o 
  -1   1   4      219.29      208.60      5.58 o 
   0   1   4      293.44      288.48      5.91 o 
   1   1   4     2055.33     2053.05     38.82 o 
   2   1   4      240.89      249.38      6.47 o 
   3   1   4      355.42      364.81      6.59 o 
   4   1   4       80.15       80.25      1.90 o 
   5   1   4       24.57       21.77      1.82 o 
   6   1   4       71.36       70.86      3.53 o 
   7   1   4        9.75        9.69      1.76 o 
  -8   2   4        2.62        1.46      1.48 o 
  -7   2   4       16.06       14.53      1.52 o 
  -6   2   4       37.33       40.14      1.82 o 
  -5   2   4      108.91      113.05      3.11 o 
  -4   2   4        1.22        0.14      0.57 o 
  -3   2   4       41.77       45.53      2.27 o 
  -2   2   4      188.95      178.53      5.16 o 
  -1   2   4      209.93      199.40      5.38 o 
   0   2   4      463.50      438.24      8.73 o 
   1   2   4      199.54      185.17      5.09 o 
   2   2   4       98.88       89.07      4.26 o 
   3   2   4      502.81      498.16      9.25 o 
   4   2   4       16.25       18.34      1.16 o 
   5   2   4       29.02       25.19      1.56 o 
   6   2   4       90.77      100.57      4.23 o 
   7   2   4       11.32       17.06      2.34 o 
  -8   3   4        2.98        1.28      1.48 o 
  -7   3   4       19.07       17.52      1.70 o 
  -6   3   4       56.13       62.23      2.15 o 
  -5   3   4      103.10      108.72      2.72 o 
  -4   3   4       54.90       46.76      1.75 o 
  -3   3   4      652.55      694.50     17.63 o 
  -2   3   4      330.01      326.50      8.75 o 
  -1   3   4      620.44      610.54     12.01 o 
   0   3   4      276.79      249.54      5.24 o 
   1   3   4      457.37      438.57     14.05 o 
   2   3   4      332.22      327.90      9.20 o 
   3   3   4      615.19      593.15     12.03 o 
   4   3   4       46.52       43.94      1.94 o 
   5   3   4       32.74       36.60      2.05 o 
   6   3   4       84.22       88.19      5.20 o 
   7   3   4        1.72        0.66      1.59 o 
  -8   4   4        6.37       10.11      2.15 o 
  -7   4   4       24.92       28.03      2.66 o 
  -6   4   4       28.28       29.64      1.70 o 
  -5   4   4      140.76      147.73      3.51 o 
  -4   4   4      113.73      115.98      2.97 o 
  -3   4   4      133.20      144.15      4.78 o 
  -2   4   4      288.08      305.87      8.30 o 
  -1   4   4      643.88      609.28     12.03 o 
   0   4   4      203.98      211.38      4.63 o 
   1   4   4      145.79      146.75      4.85 o 
   2   4   4      555.83      532.73     13.27 o 
   3   4   4        8.18        8.96      1.61 o 
   4   4   4       98.25       93.16      2.85 o 
   5   4   4       44.79       46.12      1.93 o 
   6   4   4       70.87       56.76      3.48 o 
   7   4   4        8.04       11.16      1.79 o 
  -7   5   4       16.04       21.13      2.46 o 
  -6   5   4        6.43        6.23      1.87 o 
  -5   5   4      195.26      201.97      4.20 o 
  -4   5   4       42.87       39.27      1.66 o 
  -3   5   4       34.62       41.85      2.30 o 
  -2   5   4        3.07        2.79      0.95 o 
  -1   5   4      241.71      256.26      5.53 o 
   0   5   4       90.50       84.07      2.28 o 
   1   5   4      631.82      595.90     18.04 o 
   2   5   4       87.91       76.41      3.25 o 
   3   5   4      114.11      137.72      8.25 o 
   4   5   4      179.12      174.29      3.78 o 
   5   5   4        2.96        1.82      0.77 o 
   6   5   4       51.08       54.38      3.81 o 
   7   5   4       10.68       11.81      1.82 o 
  -7   6   4       17.40       20.50      2.10 o 
  -6   6   4       58.04       56.15      2.28 o 
  -5   6   4       76.48       74.84      2.49 o 
  -4   6   4       20.86       16.07      1.37 o 
  -3   6   4       41.11       42.26      2.11 o 
  -2   6   4       67.65       62.02      2.01 o 
  -1   6   4       50.10       54.69      1.86 o 
   0   6   4      410.87      407.48      8.43 o 
   1   6   4      199.73      183.24      5.44 o 
   2   6   4      479.76      456.05     11.83 o 
   3   6   4       47.44       52.18      3.67 o 
   4   6   4        1.22        3.31      0.85 o 
   5   6   4       29.97       25.73      1.62 o 
   6   6   4        1.92       -0.07      1.04 o 
   7   6   4       30.60       33.91      4.08 o 
  -7   7   4       40.77       42.09      2.58 o 
  -6   7   4       15.54       14.15      1.82 o 
  -5   7   4       58.62       52.51      2.07 o 
  -4   7   4       69.44       60.84      2.13 o 
  -3   7   4       82.85       77.13      2.48 o 
  -2   7   4      213.16      203.72      4.76 o 
  -1   7   4      114.93      112.78      3.04 o 
   0   7   4       23.05       22.22      1.67 o 
   1   7   4      106.70      116.11      4.06 o 
   2   7   4        5.45        5.60      1.24 o 
   3   7   4       19.70       16.75      2.63 o 
   4   7   4       46.50       41.54      1.82 o 
   5   7   4       19.83       18.04      1.50 o 
   6   7   4        9.31        7.48      1.23 o 
   7   7   4        7.58        7.51      1.76 o 
  -7   8   4       26.22       30.35      2.23 o 
  -6   8   4        5.31        1.53      0.98 o 
  -5   8   4       91.90       83.78      2.71 o 
  -4   8   4      294.35      288.85      6.21 o 
  -3   8   4       45.34       41.11      2.42 o 
  -2   8   4       19.63       21.40      1.38 o 
  -1   8   4        9.77       13.49      1.94 o 
   0   8   4      372.17      356.26      7.62 o 
   1   8   4      754.78      788.82     19.28 o 
   2   8   4        8.82       13.33      2.54 o 
   3   8   4      168.36      155.67      3.94 o 
   4   8   4       32.17       26.68      1.74 o 
   5   8   4       81.24       87.59      2.60 o 
   6   8   4       20.96       13.95      1.36 o 
   7   8   4        6.41        9.88      2.72 o 
  -7   9   4       37.17       48.98      2.73 o 
  -6   9   4       11.36       12.16      2.09 o 
  -5   9   4       73.59       78.85      2.64 o 
  -4   9   4      106.64       91.08      2.49 o 
  -3   9   4       92.76       91.49      2.63 o 
  -2   9   4       60.21       64.04      1.91 o 
  -1   9   4       45.88       51.93      1.85 o 
   0   9   4      253.88      252.89      5.81 o 
   1   9   4      104.42      103.69      4.03 o 
   2   9   4        1.22        1.73      1.59 o 
   3   9   4      483.48      469.69      9.22 o 
   4   9   4       20.59       14.58      1.29 o 
   5   9   4       42.70       33.40      2.41 o 
   6   9   4      132.80      134.16      3.59 o 
  -7  10   4        1.86        0.57      1.44 o 
  -6  10   4       20.45       23.02      1.91 o 
  -5  10   4      136.77      134.83      3.70 o 
  -4  10   4       58.58       62.92      2.26 o 
  -3  10   4      155.28      149.67      3.36 o 
  -2  10   4      641.96      716.86     13.95 o 
  -1  10   4       19.11       19.09      1.85 o 
   0  10   4      187.91      189.73      5.51 o 
   1  10   4      384.28      387.64     10.59 o 
   2  10   4      109.82      106.58      4.44 o 
   3  10   4       33.20       31.10      2.37 o 
   4  10   4       24.50       24.45      3.07 o 
   5  10   4       71.98       61.81      2.42 o 
   6  10   4        0.06       -0.51      1.32 o 
  -6  11   4       13.31       15.12      1.66 o 
  -5  11   4       70.78       66.95      2.25 o 
  -4  11   4        1.82        1.45      0.76 o 
  -3  11   4      496.55      557.54     11.91 o 
  -2  11   4      284.62      318.05      5.37 o 
  -1  11   4       41.95       40.71      1.75 o 
   0  11   4       14.19       13.31      1.78 o 
   1  11   4        0.41        0.02      0.71 o 
   2  11   4       27.52       26.79      2.49 o 
   3  11   4      115.14      106.73      3.47 o 
   4  11   4       95.11       93.84      3.36 o 
   5  11   4        4.24        2.04      1.17 o 
   6  11   4        5.55        3.57      2.34 o 
  -6  12   4        1.68        1.18      1.14 o 
  -5  12   4       44.45       48.38      1.98 o 
  -4  12   4       11.58       11.04      1.36 o 
  -3  12   4      293.57      306.67      5.81 o 
  -2  12   4      672.44      747.36     12.84 o 
  -1  12   4       54.79       57.37      1.92 o 
   0  12   4       59.57       58.93      2.21 o 
   1  12   4       20.91       19.66      2.12 o 
   2  12   4       49.70       51.58      2.56 o 
   3  12   4       63.69       62.13      2.63 o 
   4  12   4       78.48       79.25      3.49 o 
   5  12   4      183.11      197.65      5.67 o 
   6  12   4       31.42       17.95      4.35 o 
  -6  13   4       45.76       44.58      2.84 o 
  -5  13   4       25.53       22.68      1.58 o 
  -4  13   4       21.63       16.41      1.26 o 
  -3  13   4       67.70       67.07      2.19 o 
  -2  13   4       72.02       67.94      2.56 o 
  -1  13   4       47.12       51.52      2.08 o 
   0  13   4      225.98      238.91     16.37 o 
   1  13   4       72.79       70.69      2.63 o 
   2  13   4      342.96      377.45     17.95 o 
   3  13   4        9.44        7.25      1.09 o 
   4  13   4       25.74       26.22      1.93 o 
   5  13   4       15.20       11.18      1.85 o 
  -5  14   4        4.74        3.89      1.05 o 
  -4  14   4       72.07       77.19      2.80 o 
  -3  14   4       52.46       51.81      2.24 o 
  -2  14   4        9.02        4.46      1.52 o 
  -1  14   4        8.35        8.45      2.20 o 
   0  14   4       11.32       13.89      2.00 o 
   1  14   4       15.67       13.00      2.08 o 
   2  14   4       10.23        7.34      1.23 o 
   3  14   4       15.14       15.38      1.72 o 
   4  14   4        5.03        2.31      1.12 o 
   5  14   4       27.36       27.51      4.03 o 
  -5  15   4        6.69        2.78      1.27 o 
  -4  15   4        2.52        1.66      1.09 o 
  -3  15   4       16.80       13.24      2.23 o 
  -2  15   4       23.85       21.66      1.90 o 
  -1  15   4        8.92        9.10      1.26 o 
   0  15   4      176.49      189.74      6.11 o 
   1  15   4      121.76      130.83      3.95 o 
   2  15   4       23.77       25.40      2.06 o 
   3  15   4       44.51       48.16      2.46 o 
   4  15   4        6.15        3.56      1.18 o 
  -4  16   4       34.65       31.31      2.68 o 
  -3  16   4        4.43        1.34      1.27 o 
  -2  16   4        8.39        9.81      1.31 o 
  -1  16   4       35.97       32.90      2.24 o 
   0  16   4       77.48       78.23      2.91 o 
   1  16   4       19.10       21.35      1.90 o 
   2  16   4        2.65        1.49      1.08 o 
   3  16   4        6.97        7.74      1.25 o 
   4  16   4       42.48       45.00      3.68 o 
  -4  17   4        5.46        2.26      1.48 o 
  -3  17   4        4.48        2.67      1.37 o 
  -2  17   4       67.29       72.62      3.48 o 
  -1  17   4       30.70       34.23      2.42 o 
   0  17   4       71.95       82.45      3.76 o 
   1  17   4        5.96        4.61      1.12 o 
   2  17   4       52.07       54.72      3.17 o 
   3  17   4        5.22        4.25      1.21 o 
  -3  18   4        9.38        7.73      1.55 o 
  -2  18   4      145.53      172.91      7.76 o 
  -1  18   4       42.00       50.88      2.99 o 
   0  18   4       31.05       32.41      2.51 o 
   1  18   4       28.60       28.54      2.08 o 
   2  18   4        6.14        3.83      1.35 o 
   3  18   4        0.74        0.70      1.79 o 
  -2  19   4       24.38       26.04      2.46 o 
  -1  19   4       15.97       15.04      2.01 o 
   0  19   4        7.78        5.48      1.57 o 
   1  19   4        5.58        1.94      1.58 o 
  -8   0   5        0.23        1.20      2.21 o 
  -7   0   5       12.94       13.96      4.71 o 
  -6   0   5        7.52        5.43      1.90 o 
  -5   0   5        1.24        0.18      0.99 o 
  -4   0   5      133.39      121.90      3.81 o 
  -3   0   5      336.34      370.82     14.14 o 
  -2   0   5        9.73        7.89      1.45 o 
  -1   0   5      239.14      254.50      9.52 o 
   0   0   5     1436.09     1372.41     46.33 o 
   1   0   5      930.48      948.28     22.18 o 
   2   0   5      103.37       94.03      4.67 o 
   3   0   5      190.49      197.72      4.73 o 
   4   0   5       60.47       64.36      2.94 o 
   5   0   5       47.22       53.86      4.17 o 
   6   0   5       24.54       21.76      3.17 o 
   7   0   5       10.40       11.06      2.63 o 
  -8   1   5       35.51       35.00      3.08 o 
  -7   1   5        0.22        0.55      1.04 o 
  -6   1   5        1.51        0.75      0.85 o 
  -5   1   5      655.90      690.28     14.20 o 
  -4   1   5      304.00      291.54      5.46 o 
  -3   1   5      260.89      254.47      7.31 o 
  -2   1   5      357.55      363.71      9.58 o 
  -1   1   5      264.16      240.07      6.53 o 
   0   1   5       53.82       51.75      1.58 o 
   1   1   5      912.15      959.43     18.52 o 
   2   1   5       30.73       36.10      1.83 o 
   3   1   5      239.41      234.71      3.81 o 
   4   1   5      263.92      258.26      4.66 o 
   5   1   5       21.31       25.25      2.15 o 
   6   1   5        2.45        4.59      1.44 o 
   7   1   5       46.59       56.36      3.46 o 
  -8   2   5       15.86       19.13      2.53 o 
  -7   2   5       19.15       15.11      1.84 o 
  -6   2   5       90.30       95.87      2.74 o 
  -5   2   5       94.38       87.83      2.41 o 
  -4   2   5      268.53      278.30      5.72 o 
  -3   2   5      553.61      543.33     14.14 o 
  -2   2   5      582.61      557.57     14.14 o 
  -1   2   5     1424.98     1365.52     32.73 o 
   0   2   5      215.94      219.11      4.73 o 
   1   2   5      300.10      318.39      8.66 o 
   2   2   5      516.83      493.25     12.42 o 
   3   2   5      447.22      441.47      7.01 o 
   4   2   5       33.93       38.78      2.13 o 
   5   2   5      195.73      221.00      5.46 o 
   6   2   5        9.68       11.32      3.58 o 
   7   2   5       32.12       35.37      2.85 o 
  -7   3   5        8.36        8.82      1.14 o 
  -6   3   5       86.65       97.67      2.75 o 
  -5   3   5      195.47      189.86      3.96 o 
  -4   3   5       30.58       29.15      2.08 o 
  -3   3   5      121.85      126.53      3.61 o 
  -2   3   5      317.57      312.29      9.07 o 
  -1   3   5      519.24      537.53     10.76 o 
   0   3   5       47.43       48.68      1.52 o 
   1   3   5       69.37       70.51      2.72 o 
   2   3   5      114.33       97.93      5.49 o 
   3   3   5       91.54       89.59      2.52 o 
   4   3   5       49.07       52.38      2.62 o 
   5   3   5        7.37        8.10      1.49 o 
   6   3   5       25.48       23.95      2.37 o 
   7   3   5       40.10       50.11      3.23 o 
  -7   4   5      163.43      203.67      4.94 o 
  -6   4   5       13.85       10.72      2.09 o 
  -5   4   5       60.72       63.98      2.05 o 
  -4   4   5       40.24       33.79      2.42 o 
  -3   4   5       79.25       85.77      3.43 o 
  -2   4   5      155.77      168.94      5.19 o 
  -1   4   5      436.60      445.80      9.09 o 
   0   4   5      611.85      624.86     15.78 o 
   1   4   5      325.37      339.95      8.93 o 
   2   4   5      233.16      212.30      6.24 o 
   3   4   5       47.50       46.34      1.80 o 
   4   4   5        6.56        5.94      2.04 o 
   5   4   5       13.37       13.64      2.32 o 
   6   4   5        3.37        3.22      1.41 o 
   7   4   5        0.01        1.66      1.63 o 
  -7   5   5       43.37       43.84      2.29 o 
  -6   5   5        0.32        1.36      0.95 o 
  -5   5   5      366.10      374.68      9.40 o 
  -4   5   5        2.93        2.12      0.69 o 
  -3   5   5      229.09      216.61      5.33 o 
  -2   5   5       63.67       70.88      2.88 o 
  -1   5   5      184.81      188.07      4.37 o 
   0   5   5      467.96      478.74     12.02 o 
   1   5   5      231.38      243.45      6.85 o 
   2   5   5      337.77      329.38      8.99 o 
   3   5   5       30.06       30.54      1.89 o 
   4   5   5       20.49       20.36      1.53 o 
   5   5   5       40.73       38.89      1.88 o 
   6   5   5        8.37        8.34      2.27 o 
   7   5   5        6.52        7.30      2.67 o 
  -7   6   5        5.28        9.98      2.26 o 
  -6   6   5        8.86        9.52      3.13 o 
  -5   6   5      129.19      135.50      3.61 o 
  -4   6   5      188.03      206.73      4.73 o 
  -3   6   5       79.75       79.76      2.51 o 
  -2   6   5       21.38       23.14      1.35 o 
  -1   6   5      205.76      212.88      4.89 o 
   0   6   5       56.86       53.95      3.45 o 
   1   6   5      552.24      547.46     13.78 o 
   2   6   5       47.59       50.52      7.12 o 
   3   6   5       18.94       13.93      1.29 o 
   4   6   5       38.82       35.75      1.73 o 
   5   6   5        1.40       -0.44      0.81 o 
   6   6   5        9.41        7.12      1.52 o 
   7   6   5       13.70       13.96      2.13 o 
  -7   7   5       31.53       27.86      2.37 o 
  -6   7   5        9.64        8.60      1.21 o 
  -5   7   5       43.51       32.33      1.90 o 
  -4   7   5       71.55       58.71      2.11 o 
  -3   7   5       16.66       16.34      1.57 o 
  -2   7   5      228.09      226.92      5.30 o 
  -1   7   5        6.26        6.31      1.15 o 
   0   7   5     1942.44     1858.72     35.42 o 
   1   7   5      192.77      173.02      5.50 o 
   2   7   5        0.18        0.18      0.97 o 
   3   7   5      202.73      181.74      4.51 o 
   4   7   5        1.41        0.93      0.74 o 
   5   7   5       28.16       24.78      1.67 o 
   6   7   5       58.49       61.07      2.47 o 
  -7   8   5       41.25       47.52      3.05 o 
  -6   8   5       38.51       35.25      1.96 o 
  -5   8   5       11.58        8.12      1.64 o 
  -4   8   5       46.88       32.68      2.74 o 
  -3   8   5       45.62       40.96      3.72 o 
  -2   8   5      108.41      109.22      2.63 o 
  -1   8   5      199.49      186.55      4.70 o 
   0   8   5     1242.37     1307.68     30.84 o 
   1   8   5      483.07      491.71     12.78 o 
   2   8   5       17.29       16.68      2.72 o 
   3   8   5      404.46      419.19      7.97 o 
   4   8   5       65.51       64.55      2.27 o 
   5   8   5      129.40      137.78      3.49 o 
   6   8   5       84.07       85.52      2.78 o 
  -7   9   5       51.69       62.07      4.48 o 
  -6   9   5       28.38       25.57      1.96 o 
  -5   9   5       33.39       32.20      1.94 o 
  -4   9   5       16.57       12.78      1.73 o 
  -3   9   5      261.55      275.72      8.14 o 
  -2   9   5      336.66      343.13      5.71 o 
  -1   9   5       86.43       83.44      2.64 o 
   0   9   5      194.83      174.46      4.74 o 
   1   9   5      190.30      179.88      5.85 o 
   2   9   5      101.18       87.48      2.96 o 
   3   9   5      210.40      198.16      4.29 o 
   4   9   5      126.77      113.54      4.27 o 
   5   9   5       22.41       24.10      4.56 o 
   6   9   5       40.04       33.03      4.71 o 
  -6  10   5       33.16       43.48      2.59 o 
  -5  10   5       37.35       39.83      1.97 o 
  -4  10   5       57.94       58.27      2.18 o 
  -3  10   5       49.29       44.01      2.92 o 
  -2  10   5       79.10       77.17      3.29 o 
  -1  10   5      136.46      124.54      3.23 o 
   0  10   5       28.65       26.71      2.32 o 
   1  10   5       92.04       88.51      3.20 o 
   2  10   5       23.36       21.09      3.06 o 
   3  10   5        1.39        0.39      0.74 o 
   4  10   5       37.45       36.83      3.64 o 
   5  10   5       13.24        7.40      1.82 o 
   6  10   5       41.09       37.44      2.04 o 
  -6  11   5        1.36        0.09      1.14 o 
  -5  11   5       32.43       30.64      3.01 o 
  -4  11   5       20.95       21.74      2.33 o 
  -3  11   5       67.54       60.47      2.39 o 
  -2  11   5      253.05      273.91      4.80 o 
  -1  11   5      301.48      320.52      8.60 o 
   0  11   5      198.93      205.09      6.82 o 
   1  11   5      201.54      219.64      8.00 o 
   2  11   5       34.34       26.25      3.76 o 
   3  11   5      119.16      115.74      4.14 o 
   4  11   5       14.64        6.19      1.15 o 
   5  11   5       37.51       36.24      2.52 o 
   6  11   5        7.68        2.21      2.13 o 
  -6  12   5        1.59        0.76      1.19 o 
  -5  12   5        3.65        2.68      1.01 o 
  -4  12   5       20.25       15.57      1.64 o 
  -3  12   5      157.09      168.60      3.79 o 
  -2  12   5      333.03      372.10      8.64 o 
  -1  12   5      222.89      242.31      6.38 o 
   0  12   5       47.36       46.35      2.05 o 
   1  12   5       77.03       78.58      2.74 o 
   2  12   5        2.22        1.41      0.90 o 
   3  12   5      164.67      174.51      4.32 o 
   4  12   5       56.56       59.76      2.67 o 
   5  12   5       54.37       54.23      2.85 o 
  -6  13   5        4.28        2.91      1.40 o 
  -5  13   5        4.76        2.44      1.02 o 
  -4  13   5       14.33        9.18      1.25 o 
  -3  13   5        9.08        3.47      0.91 o 
  -2  13   5       69.83       73.00      3.42 o 
  -1  13   5       12.82       13.31      1.33 o 
   0  13   5      207.21      215.66      7.60 o 
   1  13   5       91.96       88.96      3.02 o 
   2  13   5        7.51        6.74      1.30 o 
   3  13   5       29.85       33.30      1.97 o 
   4  13   5       43.96       40.79      2.27 o 
   5  13   5       40.51       39.43      2.93 o 
  -5  14   5       13.23       10.44      1.31 o 
  -4  14   5       18.99       10.75      1.64 o 
  -3  14   5       39.39       38.34      3.10 o 
  -2  14   5       49.33       52.52      2.37 o 
  -1  14   5       11.82        7.87      1.22 o 
   0  14   5      116.29      125.68      4.04 o 
   1  14   5        0.08       -0.52      0.88 o 
   2  14   5        6.87        4.72      1.07 o 
   3  14   5       17.39       16.15      1.58 o 
   4  14   5        1.30        0.10      1.25 o 
   5  14   5        1.23       -0.03      1.81 o 
  -5  15   5        6.93        3.22      1.23 o 
  -4  15   5        4.35        2.27      1.14 o 
  -3  15   5       12.65       10.80      1.82 o 
  -2  15   5      104.99      108.32      4.19 o 
  -1  15   5       71.74       64.00      3.06 o 
   0  15   5       16.27       12.44      2.40 o 
   1  15   5       96.15      107.91      3.54 o 
   2  15   5       10.91        7.82      1.36 o 
   3  15   5        8.50        7.28      1.15 o 
   4  15   5       12.50       10.21      1.49 o 
  -4  16   5        2.39        0.85      1.20 o 
  -3  16   5        1.99        1.60      1.35 o 
  -2  16   5       17.60       16.67      2.33 o 
  -1  16   5       35.22       30.44      2.27 o 
   0  16   5       39.12       42.09      3.02 o 
   1  16   5        7.28        7.27      1.61 o 
   2  16   5       30.05       32.07      2.22 o 
   3  16   5        3.30        2.99      1.13 o 
   4  16   5        1.70        1.44      1.76 o 
  -4  17   5        1.15       -0.41      2.01 o 
  -3  17   5        7.42        4.30      1.80 o 
  -2  17   5       84.57       96.24      5.00 o 
  -1  17   5       47.70       55.50      3.03 o 
   0  17   5       10.16        6.86      1.43 o 
   1  17   5       11.87        8.60      1.56 o 
   2  17   5        9.62        7.57      1.53 o 
   3  17   5       35.96       44.66      3.69 o 
  -3  18   5       18.12       18.73      2.63 o 
  -2  18   5       30.73       32.16      3.10 o 
  -1  18   5       16.61       14.39      1.92 o 
   0  18   5       43.13       39.11      2.80 o 
   1  18   5       22.38       23.06      2.24 o 
   2  18   5       22.69       26.74      2.92 o 
  -1  19   5       14.71        5.86      2.05 o 
   0  19   5        3.49        0.85      1.98 o 
   1  19   5        9.80        7.38      2.08 o 
  -7   0   6        1.01       -0.61      1.50 o 
  -6   0   6        0.01       -0.10      1.10 o 
  -5   0   6       80.97       78.80      3.21 o 
  -4   0   6      547.91      579.85     20.08 o 
  -3   0   6       25.34       30.01      2.63 o 
  -2   0   6      110.42      133.37      5.98 o 
  -1   0   6        0.36        0.63      0.73 o 
   0   0   6     1451.56     1473.23     49.78 o 
   1   0   6      492.90      560.41     13.62 o 
   2   0   6       27.61       27.11      1.86 o 
   3   0   6       36.21       39.22      2.81 o 
   4   0   6      168.37      172.33     10.11 o 
   5   0   6        0.65        1.09      1.72 o 
   6   0   6       50.86       49.68      4.35 o 
   7   0   6        0.06        1.54      2.36 o 
  -7   1   6       30.62       31.87      2.13 o 
  -6   1   6       81.82       78.19      2.49 o 
  -5   1   6      580.03      638.04     12.08 o 
  -4   1   6       55.97       55.47      1.95 o 
  -3   1   6       56.89       52.99      2.53 o 
  -2   1   6      743.07      758.96     18.91 o 
  -1   1   6      177.15      168.48      4.84 o 
   0   1   6      978.69     1058.71     30.42 o 
   1   1   6      798.92      789.23     15.46 o 
   2   1   6      286.00      306.94      6.59 o 
   3   1   6      267.57      277.34      4.85 o 
   4   1   6      147.80      156.94      3.61 o 
   5   1   6       33.23       34.38      2.47 o 
   6   1   6        6.77        7.69      1.57 o 
   7   1   6        6.60        8.06      1.83 o 
  -7   2   6       52.24       59.26      2.21 o 
  -6   2   6       66.92       78.23      2.50 o 
  -5   2   6       57.15       54.58      1.88 o 
  -4   2   6        1.04        1.00      0.63 o 
  -3   2   6      129.56      133.10      4.55 o 
  -2   2   6        5.41        5.72      1.00 o 
  -1   2   6       53.46       49.26      2.00 o 
   0   2   6      180.09      185.96      4.22 o 
   1   2   6     1036.33     1031.48     24.33 o 
   2   2   6       35.81       37.41      2.11 o 
   3   2   6       43.29       51.06      1.90 o 
   4   2   6      152.39      161.34      4.32 o 
   5   2   6       15.97       18.70      2.37 o 
   6   2   6       81.79       94.30      4.20 o 
   7   2   6       22.15       27.05      2.76 o 
  -7   3   6        1.86        2.09      1.21 o 
  -6   3   6       46.88       53.88      2.24 o 
  -5   3   6      164.49      156.37      3.80 o 
  -4   3   6      491.65      480.24     10.19 o 
  -3   3   6      114.58      117.78      3.42 o 
  -2   3   6      164.53      175.23      5.32 o 
  -1   3   6      310.17      303.35      8.09 o 
   0   3   6       81.69       96.23      3.37 o 
   1   3   6      929.39      960.29     22.85 o 
   2   3   6       41.30       36.23      2.40 o 
   3   3   6      302.27      299.00      5.85 o 
   4   3   6       94.34       91.54      3.26 o 
   5   3   6        2.45        2.26      1.01 o 
   6   3   6       86.47       97.17      4.29 o 
   7   3   6       28.52       34.45      2.88 o 
  -7   4   6       46.70       66.29      2.63 o 
  -6   4   6       24.92       27.50      2.14 o 
  -5   4   6       31.84       25.80      2.07 o 
  -4   4   6       63.41       49.29      1.67 o 
  -3   4   6      140.10      145.92      4.96 o 
  -2   4   6       40.62       43.28      2.14 o 
  -1   4   6       49.22       51.35      1.75 o 
   0   4   6       91.81       94.30      3.40 o 
   1   4   6       98.37       92.45      3.43 o 
   2   4   6       32.93       28.62      1.59 o 
   3   4   6      268.36      267.00      5.40 o 
   4   4   6       22.99       22.90      1.54 o 
   5   4   6       16.24       16.49      1.56 o 
   6   4   6       14.02       13.61      4.08 o 
  -7   5   6       30.40       31.39      2.32 o 
  -6   5   6        9.20       10.26      1.36 o 
  -5   5   6      379.84      380.37     15.19 o 
  -4   5   6        4.56        3.32      0.75 o 
  -3   5   6      234.50      255.76      9.97 o 
  -2   5   6       14.51       19.01      1.57 o 
  -1   5   6      469.92      507.38     10.41 o 
   0   5   6       78.18       90.32      3.40 o 
   1   5   6      415.25      422.91     11.01 o 
   2   5   6      155.43      156.21      4.11 o 
   3   5   6      549.73      530.12      9.62 o 
   4   5   6        7.32        4.45      0.87 o 
   5   5   6       97.79      104.96      3.13 o 
   6   5   6        7.72        6.93      1.68 o 
  -7   6   6       50.00       54.64      2.51 o 
  -6   6   6       15.49       16.61      1.74 o 
  -5   6   6       45.69       53.47      2.32 o 
  -4   6   6       14.55        8.05      1.54 o 
  -3   6   6      146.22      151.89      3.73 o 
  -2   6   6       81.27       87.26      2.79 o 
  -1   6   6       40.82       36.26      1.59 o 
   0   6   6      442.68      428.03     15.14 o 
   1   6   6      188.84      193.18      5.99 o 
   2   6   6       49.57       49.40      2.12 o 
   3   6   6        4.52        4.34      0.81 o 
   4   6   6       62.11       55.46      2.53 o 
   5   6   6       25.06       22.51      2.15 o 
   6   6   6        2.73        2.35      1.20 o 
  -7   7   6       10.95        8.78      1.71 o 
  -6   7   6       22.11       19.38      2.12 o 
  -5   7   6      115.00      116.85      3.35 o 
  -4   7   6      177.36      184.01      4.30 o 
  -3   7   6      169.46      171.29      3.58 o 
  -2   7   6      150.75      148.58      2.95 o 
  -1   7   6       58.42       62.49      1.98 o 
   0   7   6       36.50       31.69      2.12 o 
   1   7   6      502.25      539.82     12.24 o 
   2   7   6       19.40       15.39      1.87 o 
   3   7   6      257.63      244.70      4.69 o 
   4   7   6       13.04        8.70      1.09 o 
   5   7   6      103.50      111.63      3.61 o 
   6   7   6       10.50        7.45      1.32 o 
  -7   8   6        8.65        3.80      1.72 o 
  -6   8   6       53.26       58.38      2.66 o 
  -5   8   6        2.05        1.45      0.89 o 
  -4   8   6       95.11       99.51      2.90 o 
  -3   8   6      353.29      384.16      8.53 o 
  -2   8   6       57.76       52.98      1.80 o 
  -1   8   6       44.78       40.99      2.74 o 
   0   8   6      397.10      404.27     10.83 o 
   1   8   6       16.56       17.53      2.37 o 
   2   8   6       29.26       29.66      2.52 o 
   3   8   6       62.89       49.67      2.59 o 
   4   8   6        1.67        0.50      0.79 o 
   5   8   6       45.32       49.34      2.20 o 
   6   8   6        7.94        2.05      1.88 o 
  -7   9   6       38.72       43.07      5.35 o 
  -6   9   6       33.23       30.66      2.04 o 
  -5   9   6        7.64        5.09      0.96 o 
  -4   9   6       88.80       92.45      2.72 o 
  -3   9   6       23.22       18.09      2.98 o 
  -2   9   6      423.62      465.71      8.82 o 
  -1   9   6       66.18       67.32      2.75 o 
   0   9   6       91.61       93.46      2.75 o 
   1   9   6       38.07       35.64      2.50 o 
   2   9   6      113.08      110.16      3.13 o 
   3   9   6      160.92      153.82      3.63 o 
   4   9   6       54.02       51.76      2.58 o 
   5   9   6       30.99       29.25      1.90 o 
   6   9   6      148.91      159.52      4.07 o 
  -6  10   6        5.91        5.30      1.16 o 
  -5  10   6       30.76       27.49      2.24 o 
  -4  10   6        2.36        0.90      0.79 o 
  -3  10   6       14.43        9.74      1.81 o 
  -2  10   6      331.61      352.64      6.94 o 
  -1  10   6       77.35       72.74      2.39 o 
   0  10   6        1.67        1.34      0.78 o 
   1  10   6       36.28       37.85      2.30 o 
   2  10   6      117.44      109.30      3.16 o 
   3  10   6       21.51       18.82      1.91 o 
   4  10   6       48.25       48.71      3.52 o 
   5  10   6       10.54        6.12      1.15 o 
   6  10   6       32.37       26.89      2.84 o 
  -6  11   6       18.66       22.30      1.85 o 
  -5  11   6       10.79        9.76      1.43 o 
  -4  11   6       19.08       14.17      1.68 o 
  -3  11   6       18.49       14.34      1.74 o 
  -2  11   6      122.18      133.74      3.45 o 
  -1  11   6       23.68       22.47      1.91 o 
   0  11   6       51.03       41.54      1.87 o 
   1  11   6       51.01       46.99      2.34 o 
   2  11   6       44.14       40.47      3.69 o 
   3  11   6       23.63       22.24      1.88 o 
   4  11   6        3.74        1.22      1.00 o 
   5  11   6       73.78       72.42      2.73 o 
  -6  12   6        0.16       -0.69      1.12 o 
  -5  12   6        2.94        1.17      1.05 o 
  -4  12   6       27.86       26.13      1.90 o 
  -3  12   6      100.94       98.16      2.99 o 
  -2  12   6      173.86      179.53      4.68 o 
  -1  12   6       43.24       38.61      2.60 o 
   0  12   6        7.50        6.78      1.53 o 
   1  12   6       16.29       13.77      2.31 o 
   2  12   6        2.59        1.45      0.92 o 
   3  12   6       43.41       39.91      2.21 o 
   4  12   6       48.59       49.81      2.44 o 
   5  12   6       18.46        9.47      1.75 o 
  -5  13   6       10.90       12.04      1.66 o 
  -4  13   6       14.69        8.64      1.22 o 
  -3  13   6       34.14       32.61      2.20 o 
  -2  13   6       64.18       61.69      4.27 o 
  -1  13   6       89.56       90.68      2.98 o 
   0  13   6      222.70      241.36     10.77 o 
   1  13   6       67.37       64.34      2.55 o 
   2  13   6       12.65       11.31      1.68 o 
   3  13   6       16.44       13.66      1.48 o 
   4  13   6       26.06       21.55      1.83 o 
   5  13   6       19.63        7.92      1.96 o 
  -5  14   6      112.20      123.26      4.43 o 
  -4  14   6       44.92       43.36      2.79 o 
  -3  14   6       68.89       72.46      2.93 o 
  -2  14   6       80.63       80.41      4.45 o 
  -1  14   6       14.93       12.32      1.56 o 
   0  14   6       45.26       46.98      2.22 o 
   1  14   6        1.81        0.33      0.95 o 
   2  14   6        5.55        4.00      1.32 o 
   3  14   6        0.63       -0.51      1.02 o 
   4  14   6       34.16       28.17      2.05 o 
  -4  15   6        2.21        0.77      1.13 o 
  -3  15   6        7.75        4.77      2.54 o 
  -2  15   6        5.04        3.24      1.30 o 
  -1  15   6        3.08        0.96      1.21 o 
   0  15   6        3.07        0.88      1.00 o 
   1  15   6       66.23       77.68      3.01 o 
   2  15   6        6.37        3.31      1.12 o 
   3  15   6        0.47        0.25      1.09 o 
   4  15   6        0.48       -0.35      1.65 o 
  -4  16   6        2.29        1.15      1.28 o 
  -3  16   6        5.52        4.76      1.86 o 
  -2  16   6       71.09       72.35      4.32 o 
  -1  16   6       41.62       40.31      2.60 o 
   0  16   6       24.40       22.01      2.50 o 
   1  16   6        2.88        1.71      1.11 o 
   2  16   6       42.12       44.87      2.37 o 
   3  16   6       20.07       15.92      2.53 o 
  -3  17   6        1.19       -0.05      2.01 o 
  -2  17   6        5.76        3.86      3.26 o 
  -1  17   6       12.52       10.83      2.70 o 
   0  17   6       60.70       67.36      3.46 o 
   1  17   6        5.78        3.55      1.23 o 
   2  17   6       18.95       15.83      2.79 o 
  -2  18   6        6.82        3.63      2.99 o 
  -1  18   6       15.31       15.18      1.96 o 
   0  18   6       21.85       21.38      2.69 o 
   1  18   6        4.39        2.82      1.50 o 
  -7   0   7        2.44        1.44      1.62 o 
  -6   0   7       11.87       14.77      2.93 o 
  -5   0   7        0.11        0.19      1.08 o 
  -4   0   7      161.07      168.31      4.92 o 
  -3   0   7      126.29      122.42      4.23 o 
  -2   0   7      683.74      657.96     23.57 o 
  -1   0   7      555.57      498.48     17.95 o 
   0   0   7       44.99       68.18      3.45 o 
   1   0   7       27.90       35.36      2.36 o 
   2   0   7      169.23      173.87      4.47 o 
   3   0   7        0.48        0.59      0.90 o 
   4   0   7        8.55        6.14      1.18 o 
   5   0   7      139.17      147.15      7.62 o 
   6   0   7       39.70       46.69      4.44 o 
  -7   1   7        0.42        0.45      1.13 o 
  -6   1   7       42.97       41.64      2.98 o 
  -5   1   7      154.04      172.81      3.76 o 
  -4   1   7       38.84       28.31      1.95 o 
  -3   1   7      128.98      116.89      3.37 o 
  -2   1   7       69.91       69.13      2.75 o 
  -1   1   7       16.23       14.62      1.31 o 
   0   1   7       45.77       49.53      1.94 o 
   1   1   7      126.48      132.99      4.23 o 
   2   1   7       71.91       81.05      1.87 o 
   3   1   7       24.20       22.74      1.58 o 
   4   1   7       15.29       14.39      1.35 o 
   5   1   7       65.81       69.96      3.49 o 
   6   1   7        3.14        3.55      1.90 o 
  -7   2   7        4.84        3.50      1.18 o 
  -6   2   7        1.53        0.94      0.93 o 
  -5   2   7        0.59        0.65      0.73 o 
  -4   2   7       50.75       41.17      2.35 o 
  -3   2   7       13.50       13.42      1.60 o 
  -2   2   7      198.84      188.13      5.67 o 
  -1   2   7       62.26       63.66      2.45 o 
   0   2   7      288.39      282.47      7.48 o 
   1   2   7       93.69       97.40      5.58 o 
   2   2   7      172.89      175.94      3.46 o 
   3   2   7       20.68       26.93      1.71 o 
   4   2   7      142.78      143.56      3.63 o 
   5   2   7       14.32       16.08      1.96 o 
   6   2   7       27.28       30.88      2.66 o 
  -7   3   7        2.41        2.91      1.25 o 
  -6   3   7       55.54       53.98      2.24 o 
  -5   3   7      125.80      120.45      2.97 o 
  -4   3   7        5.43        4.75      0.75 o 
  -3   3   7      217.61      224.36      5.07 o 
  -2   3   7       96.67       96.82      2.89 o 
  -1   3   7      202.06      209.79      6.00 o 
   0   3   7       52.25       50.72      2.40 o 
   1   3   7      466.89      499.04     10.27 o 
   2   3   7       28.40       31.26      1.43 o 
   3   3   7      491.15      497.34      8.94 o 
   4   3   7       31.13       26.52      1.80 o 
   5   3   7        7.50        9.39      1.66 o 
   6   3   7       26.64       30.88      2.66 o 
  -7   4   7        0.54        0.62      1.22 o 
  -6   4   7      151.81      186.01      4.18 o 
  -5   4   7       10.38        7.84      1.03 o 
  -4   4   7      168.62      171.88      3.91 o 
  -3   4   7       85.42       86.55      2.63 o 
  -2   4   7      228.86      250.31      6.33 o 
  -1   4   7       45.42       48.20      2.11 o 
   0   4   7      184.93      191.17      5.77 o 
   1   4   7       44.64       39.51      2.64 o 
   2   4   7       99.28       93.04      2.29 o 
   3   4   7      106.06      104.03      3.22 o 
   4   4   7       77.34       74.99      2.74 o 
   5   4   7       16.02       15.42      2.29 o 
   6   4   7        1.96        2.72      1.54 o 
  -7   5   7        5.02        2.36      1.44 o 
  -6   5   7        1.73        1.67      1.04 o 
  -5   5   7       12.31       13.62      1.98 o 
  -4   5   7      244.11      242.08      5.59 o 
  -3   5   7      179.92      181.62      4.01 o 
  -2   5   7      108.67      104.82      2.80 o 
  -1   5   7       45.45       42.21      1.97 o 
   0   5   7        4.36        5.48      1.32 o 
   1   5   7       32.80       35.12      1.87 o 
   2   5   7       36.67       35.84      1.88 o 
   3   5   7      312.41      340.92      6.09 o 
   4   5   7      108.58      103.10      3.02 o 
   5   5   7       44.23       46.71      2.37 o 
   6   5   7        6.83        5.71      1.57 o 
  -7   6   7       20.81       16.78      4.53 o 
  -6   6   7        4.11        2.88      1.20 o 
  -5   6   7       66.32       73.86      2.74 o 
  -4   6   7       59.13       52.41      2.18 o 
  -3   6   7        1.89        0.80      0.67 o 
  -2   6   7      189.50      192.42      4.04 o 
  -1   6   7       42.66       39.41      1.77 o 
   0   6   7       73.46       71.51      2.26 o 
   1   6   7        2.49        2.06      0.71 o 
   2   6   7      324.02      347.37      7.81 o 
   3   6   7        2.30        0.80      0.74 o 
   4   6   7       15.79       16.07      1.45 o 
   5   6   7      111.41      123.31      3.91 o 
   6   6   7       10.05        9.70      1.67 o 
  -7   7   7       26.66       22.91      2.74 o 
  -6   7   7        4.25        2.48      1.41 o 
  -5   7   7      110.85      115.06      3.34 o 
  -4   7   7      192.17      179.99      4.90 o 
  -3   7   7       14.22       14.43      1.81 o 
  -2   7   7      138.69      144.68      3.33 o 
  -1   7   7       99.87      102.08      2.61 o 
   0   7   7        9.92       10.05      1.54 o 
   1   7   7       84.44       82.87      2.57 o 
   2   7   7       24.11       19.62      2.50 o 
   3   7   7      256.06      256.73      6.05 o 
   4   7   7       83.05       81.50      2.65 o 
   5   7   7       32.93       33.09      2.11 o 
   6   7   7        3.52        1.96      1.36 o 
  -6   8   7       20.39       21.27      2.28 o 
  -5   8   7      131.59      130.46      3.63 o 
  -4   8   7      140.97      143.02      3.64 o 
  -3   8   7      155.13      146.16      3.52 o 
  -2   8   7      218.20      213.00      4.42 o 
  -1   8   7        6.02        6.98      0.98 o 
   0   8   7       31.97       33.88      2.25 o 
   1   8   7       74.28       78.58      2.55 o 
   2   8   7      119.80      118.84      3.32 o 
   3   8   7      114.43      111.19      3.24 o 
   4   8   7       46.42       45.15      2.33 o 
   5   8   7       32.87       26.05      1.82 o 
   6   8   7       25.94       27.71      3.20 o 
  -6   9   7        0.33        0.81      1.14 o 
  -5   9   7       31.72       28.63      2.25 o 
  -4   9   7      170.28      170.92      4.04 o 
  -3   9   7      109.65      106.70      2.90 o 
  -2   9   7       88.31       78.65      2.30 o 
  -1   9   7       70.18       68.50      2.35 o 
   0   9   7      210.24      210.15      5.20 o 
   1   9   7       47.84       46.07      1.99 o 
   2   9   7       79.30       77.51      2.60 o 
   3   9   7       39.93       38.41      2.42 o 
   4   9   7       35.91       28.45      2.07 o 
   5   9   7       72.26       80.23      3.41 o 
  -6  10   7       19.24       22.48      2.11 o 
  -5  10   7        9.38        3.37      1.01 o 
  -4  10   7        6.73        2.63      0.97 o 
  -3  10   7      126.43      129.03      3.36 o 
  -2  10   7      263.23      278.94     11.16 o 
  -1  10   7       88.33       85.76      2.71 o 
   0  10   7       81.37       89.92      2.80 o 
   1  10   7      353.27      379.58     13.01 o 
   2  10   7       32.90       26.45      2.22 o 
   3  10   7       44.53       37.65      3.18 o 
   4  10   7       13.53       10.72      1.81 o 
   5  10   7        9.99        3.62      2.00 o 
  -6  11   7        2.61        0.58      1.36 o 
  -5  11   7       47.34       52.67      2.49 o 
  -4  11   7       39.24       32.47      3.05 o 
  -3  11   7        5.01        2.72      1.00 o 
  -2  11   7      122.52      117.04      3.62 o 
  -1  11   7       81.71       83.79      2.75 o 
   0  11   7      158.36      155.24      4.01 o 
   1  11   7        7.57        5.63      1.15 o 
   2  11   7       27.53       23.69      2.26 o 
   3  11   7       80.98       72.77      2.98 o 
   4  11   7        1.11       -0.63      1.04 o 
   5  11   7       34.02       23.66      2.44 o 
  -5  12   7       16.91       15.57      1.64 o 
  -4  12   7       38.14       35.46      2.15 o 
  -3  12   7       70.10       64.19      2.81 o 
  -2  12   7       83.63       87.18      3.89 o 
  -1  12   7       29.32       30.62      2.46 o 
   0  12   7      106.31      117.75      3.44 o 
   1  12   7        3.78        1.58      0.93 o 
   2  12   7       35.97       30.18      2.16 o 
   3  12   7       89.05       85.25      2.89 o 
   4  12   7        5.43        2.47      1.14 o 
   5  12   7        9.42        2.42      1.87 o 
  -5  13   7       11.55        6.53      2.99 o 
  -4  13   7       49.28       48.06      2.46 o 
  -3  13   7       27.63       24.90      2.87 o 
  -2  13   7       40.64       31.59      2.88 o 
  -1  13   7       99.77      113.03      3.10 o 
   0  13   7      113.59      112.60      3.41 o 
   1  13   7       66.20       68.68      3.05 o 
   2  13   7       22.84       17.86      2.31 o 
   3  13   7       27.74       26.22      1.87 o 
   4  13   7       50.48       50.14      4.34 o 
  -5  14   7       52.19       54.19      5.05 o 
  -4  14   7       10.00        7.03      1.31 o 
  -3  14   7       35.86       30.47      3.74 o 
  -2  14   7       76.08       65.67      3.26 o 
  -1  14   7       11.11        7.35      1.47 o 
   0  14   7       94.97       90.58      3.19 o 
   1  14   7       28.65       28.46      1.89 o 
   2  14   7        1.00        0.08      1.10 o 
   3  14   7       23.28       19.45      1.79 o 
   4  14   7       34.06       25.61      2.88 o 
  -4  15   7       38.36       40.41      3.60 o 
  -3  15   7        2.54        1.43      1.50 o 
  -2  15   7       11.18       10.65      3.63 o 
  -1  15   7       15.26       12.61      2.69 o 
   0  15   7        0.63        0.40      1.07 o 
   1  15   7        4.09        1.93      1.10 o 
   2  15   7        5.90        3.06      1.21 o 
   3  15   7        6.86        4.58      1.13 o 
  -3  16   7       12.47        8.22      2.67 o 
  -2  16   7       18.57       21.05      4.76 o 
  -1  16   7       11.42        7.70      1.67 o 
   0  16   7       27.76       24.69      1.96 o 
   1  16   7       16.09       11.97      1.42 o 
   2  16   7        1.86        1.31      1.28 o 
   3  16   7        9.84        7.38      1.78 o 
  -3  17   7        0.66       -0.09      3.17 o 
  -2  17   7       16.06        8.61      3.08 o 
  -1  17   7       19.61       18.11      2.22 o 
   0  17   7        9.24        6.20      1.55 o 
   1  17   7        5.07        1.98      1.50 o 
   2  17   7       41.64       41.95      3.85 o 
  -1  18   7        4.97        1.76      2.02 o 
   0  18   7       18.67       17.48      2.93 o 
  -7   0   8       14.42       13.52      5.03 o 
  -6   0   8        1.75       -0.09      1.47 o 
  -5   0   8        0.22       -0.35      1.16 o 
  -4   0   8      870.28      910.42     22.46 o 
  -3   0   8        2.79        2.93      1.86 o 
  -2   0   8      133.10      119.92      4.07 o 
  -1   0   8      151.98      150.69      6.53 o 
   0   0   8       77.20       69.16      2.85 o 
   1   0   8       50.67       40.94      2.33 o 
   2   0   8       13.83       11.50      3.04 o 
   3   0   8      152.24      160.63      7.93 o 
   4   0   8      119.42      116.31      4.39 o 
   5   0   8        9.96       10.88      2.27 o 
   6   0   8        2.12        3.17      2.27 o 
  -7   1   8        4.00        2.89      1.27 o 
  -6   1   8        1.42        0.88      0.95 o 
  -5   1   8      369.56      397.82      9.17 o 
  -4   1   8       97.74       92.89      3.20 o 
  -3   1   8       89.75       79.18      3.82 o 
  -2   1   8      229.09      237.54      5.62 o 
  -1   1   8      202.14      203.34      4.32 o 
   0   1   8      375.10      397.69      7.94 o 
   1   1   8      257.63      291.86      5.29 o 
   2   1   8      108.58      107.93      2.62 o 
   3   1   8        8.33        9.28      1.06 o 
   4   1   8      148.60      160.92      4.50 o 
   5   1   8        7.44        6.98      1.51 o 
   6   1   8        2.12        2.80      1.63 o 
  -7   2   8       65.24       79.67      3.05 o 
  -6   2   8       39.78       36.36      1.97 o 
  -5   2   8       55.99       52.94      2.16 o 
  -4   2   8      156.33      167.51      3.54 o 
  -3   2   8       64.93       57.41      2.28 o 
  -2   2   8       81.14       67.86      2.11 o 
  -1   2   8      101.51      106.50      2.48 o 
   0   2   8      159.34      161.97      3.84 o 
   1   2   8      328.51      341.92      5.92 o 
   2   2   8      451.29      449.48      8.43 o 
   3   2   8      300.37      286.64      5.94 o 
   4   2   8       13.52       14.89      1.49 o 
   5   2   8       20.12       22.79      1.94 o 
   6   2   8       12.99       13.08      2.27 o 
  -7   3   8        0.10        0.70      1.45 o 
  -6   3   8        8.59        8.37      1.62 o 
  -5   3   8       40.29       37.81      2.33 o 
  -4   3   8       28.59       21.46      2.16 o 
  -3   3   8      143.22      152.32      3.12 o 
  -2   3   8       76.60       78.83      2.33 o 
  -1   3   8      156.15      163.18      3.74 o 
   0   3   8       13.77       11.14      1.00 o 
   1   3   8       32.25       29.11      1.58 o 
   2   3   8       49.63       52.82      1.73 o 
   3   3   8      436.40      456.25      8.67 o 
   4   3   8        3.16        2.20      0.94 o 
   5   3   8        1.52        2.20      1.19 o 
   6   3   8       22.72       25.30      2.66 o 
  -7   4   8       43.84       45.19      4.13 o 
  -6   4   8       15.40       22.21      2.72 o 
  -5   4   8       24.93       23.14      2.65 o 
  -4   4   8       97.45       88.37      2.61 o 
  -3   4   8      220.00      237.95      7.06 o 
  -2   4   8      302.34      305.18      8.90 o 
  -1   4   8      353.46      386.64      9.16 o 
   0   4   8        3.45        2.02      0.70 o 
   1   4   8        1.24        0.22      0.72 o 
   2   4   8       48.55       47.83      1.68 o 
   3   4   8      125.92      128.04      3.37 o 
   4   4   8       21.11       23.44      1.81 o 
   5   4   8       63.69       73.00      3.00 o 
   6   4   8       12.65       14.57      2.13 o 
  -7   5   8       20.76       16.10      2.68 o 
  -6   5   8       10.74       13.04      1.89 o 
  -5   5   8       64.92       71.94      2.71 o 
  -4   5   8       44.66       46.12      2.55 o 
  -3   5   8       50.00       47.72      1.85 o 
  -2   5   8       86.85       81.26      2.43 o 
  -1   5   8       22.35       20.84      1.87 o 
   0   5   8      165.30      167.77      4.88 o 
   1   5   8      124.77      127.06      3.34 o 
   2   5   8       89.33       86.93      2.33 o 
   3   5   8      176.42      170.28      3.68 o 
   4   5   8       20.75       18.69      1.78 o 
   5   5   8       45.58       55.64      2.60 o 
   6   5   8       25.84       27.82      4.31 o 
  -7   6   8        0.17        0.59      1.52 o 
  -6   6   8       28.81       28.69      2.09 o 
  -5   6   8      116.43      111.33      3.26 o 
  -4   6   8       78.10       68.01      2.49 o 
  -3   6   8       13.48       12.17      2.01 o 
  -2   6   8      219.77      215.73      5.19 o 
  -1   6   8       62.12       70.08      2.35 o 
   0   6   8        2.99        2.34      0.86 o 
   1   6   8      225.25      232.00      6.29 o 
   2   6   8       44.93       38.32      1.59 o 
   3   6   8        8.09        6.26      0.89 o 
   4   6   8        2.12        0.36      1.06 o 
   5   6   8       77.91       84.29      3.21 o 
   6   6   8       55.14       73.19      3.78 o 
  -6   7   8       39.56       46.01      2.66 o 
  -5   7   8       90.37       83.41      3.02 o 
  -4   7   8       44.26       42.41      2.03 o 
  -3   7   8        9.03        5.70      0.94 o 
  -2   7   8       42.36       41.10      1.87 o 
  -1   7   8       13.77       12.49      1.52 o 
   0   7   8        2.68        1.58      0.77 o 
   1   7   8       96.16      105.42      3.09 o 
   2   7   8      132.25      138.89      3.70 o 
   3   7   8      139.76      137.05      3.27 o 
   4   7   8       31.76       26.11      2.37 o 
   5   7   8        1.32       -0.48      1.26 o 
  -6   8   8        4.86        2.99      1.50 o 
  -5   8   8       27.71       30.73      1.96 o 
  -4   8   8      105.57      115.46      3.15 o 
  -3   8   8       26.18       20.12      1.58 o 
  -2   8   8       57.36       52.17      2.18 o 
  -1   8   8       80.46       83.00      2.63 o 
   0   8   8      353.49      374.56      7.60 o 
   1   8   8       91.88       92.82      2.87 o 
   2   8   8       17.78       16.97      1.68 o 
   3   8   8       11.57        7.87      1.11 o 
   4   8   8       15.14       12.60      1.66 o 
   5   8   8       34.00       34.71      2.30 o 
  -6   9   8       38.35       46.07      3.00 o 
  -5   9   8       61.02       63.62      2.67 o 
  -4   9   8       26.16       26.18      1.77 o 
  -3   9   8        8.69        6.21      1.02 o 
  -2   9   8      172.76      177.98      5.36 o 
  -1   9   8       65.65       71.03      2.47 o 
   0   9   8      212.99      228.55      7.08 o 
   1   9   8       79.38       85.43      2.80 o 
   2   9   8       86.84       77.93      2.70 o 
   3   9   8       12.28        8.45      1.22 o 
   4   9   8      121.17      138.57      4.46 o 
   5   9   8       19.02       18.27      2.59 o 
  -6  10   8       35.72       39.87      3.51 o 
  -5  10   8       64.46       65.60      2.74 o 
  -4  10   8       40.50       39.01      2.13 o 
  -3  10   8        1.63        1.17      0.99 o 
  -2  10   8      402.70      432.44      9.30 o 
  -1  10   8      100.76      103.75      3.12 o 
   0  10   8      112.69      119.78      3.41 o 
   1  10   8      117.51      130.83      3.69 o 
   2  10   8       11.50        7.08      1.10 o 
   3  10   8       35.90       34.99      2.37 o 
   4  10   8       71.04       71.86      3.15 o 
   5  10   8       11.66        7.69      3.22 o 
  -5  11   8        2.87        1.74      1.22 o 
  -4  11   8        0.63        0.16      1.13 o 
  -3  11   8       26.70       24.53      1.78 o 
  -2  11   8      109.07      114.82      4.03 o 
  -1  11   8      108.06      111.94      3.33 o 
   0  11   8       34.06       33.68      1.87 o 
   1  11   8       78.91       80.99      2.82 o 
   2  11   8      185.52      196.97      4.98 o 
   3  11   8       27.15       25.53      2.16 o 
   4  11   8       19.62       15.09      2.13 o 
  -5  12   8       74.07       82.54      3.78 o 
  -4  12   8        5.20        3.62      1.19 o 
  -3  12   8       30.47       25.27      1.86 o 
  -2  12   8       19.28       15.38      2.17 o 
  -1  12   8       66.26       65.92      2.55 o 
   0  12   8      130.70      142.21      3.96 o 
   1  12   8       80.31       81.37      2.91 o 
   2  12   8        5.46        2.51      1.09 o 
   3  12   8       16.02        8.40      1.32 o 
   4  12   8       10.50       10.69      2.61 o 
  -5  13   8        8.82        7.17      2.04 o 
  -4  13   8        8.12        5.10      2.01 o 
  -3  13   8        6.23        4.86      1.39 o 
  -2  13   8        9.91        5.69      1.15 o 
  -1  13   8       73.93       76.65      2.82 o 
   0  13   8       27.35       27.83      1.88 o 
   1  13   8       30.68       35.70      2.38 o 
   2  13   8        2.63        0.91      1.14 o 
   3  13   8       25.42       18.13      2.80 o 
   4  13   8       44.87       32.13      3.19 o 
  -4  14   8        2.03        0.86      1.33 o 
  -3  14   8        8.53        7.04      1.53 o 
  -2  14   8        9.57        3.87      1.20 o 
  -1  14   8       10.96        6.13      1.43 o 
   0  14   8       36.34       34.18      2.38 o 
   1  14   8       67.51       71.67      3.30 o 
   2  14   8        3.09        2.24      1.42 o 
   3  14   8       36.22       34.92      3.19 o 
  -4  15   8        3.80        1.20      1.65 o 
  -3  15   8        8.72        5.03      1.62 o 
  -2  15   8        9.30        6.27      1.86 o 
  -1  15   8        4.69        2.57      1.34 o 
   0  15   8       22.86       21.79      2.29 o 
   1  15   8       32.83       29.68      2.16 o 
   2  15   8        2.70        1.44      1.27 o 
   3  15   8        7.65        4.40      1.50 o 
  -3  16   8       21.37       13.60      3.45 o 
  -2  16   8       11.43        8.62      2.36 o 
  -1  16   8       15.33       14.08      2.45 o 
   0  16   8       24.42       21.91      1.99 o 
   1  16   8       37.34       36.82      2.32 o 
   2  16   8       14.99        6.17      2.18 o 
  -2  17   8        7.74        4.26      3.35 o 
  -1  17   8        7.46        2.20      1.92 o 
   0  17   8       17.06        9.83      3.67 o 
   1  17   8       13.64        8.93      2.22 o 
  -7   0   9        0.86        0.45      2.32 o 
  -6   0   9       10.71       11.43      2.54 o 
  -5   0   9       36.99       32.83      2.90 o 
  -4   0   9       11.22        8.70      2.09 o 
  -3   0   9        8.07        6.44      1.81 o 
  -2   0   9       75.03       68.35      2.51 o 
  -1   0   9        0.07        0.15      0.80 o 
   0   0   9       54.45       50.66      2.67 o 
   1   0   9      297.40      302.02      9.02 o 
   2   0   9       15.15       11.61      1.80 o 
   3   0   9        7.28        6.26      1.81 o 
   4   0   9        4.70        3.63      1.90 o 
   5   0   9       16.91       19.67      3.35 o 
   6   0   9        3.89        4.35      2.45 o 
  -7   1   9        3.30        1.27      1.65 o 
  -6   1   9       18.16       17.38      2.47 o 
  -5   1   9      141.38      139.41      3.34 o 
  -4   1   9      173.43      158.75      4.05 o 
  -3   1   9      187.37      189.97      3.57 o 
  -2   1   9      106.22      116.61      2.49 o 
  -1   1   9       27.61       23.73      1.15 o 
   0   1   9      100.11      100.27      2.46 o 
   1   1   9      530.78      609.10     11.38 o 
   2   1   9       68.05       69.72      2.32 o 
   3   1   9       95.51      102.10      2.98 o 
   4   1   9       40.86       46.19      2.32 o 
   5   1   9        7.35        5.96      1.57 o 
   6   1   9        5.23        6.03      1.80 o 
  -7   2   9       21.64       26.91      3.87 o 
  -6   2   9       16.43       17.10      2.11 o 
  -5   2   9      106.20      115.57      3.21 o 
  -4   2   9      195.04      210.75      4.52 o 
  -3   2   9       62.69       55.75      2.07 o 
  -2   2   9       20.74       15.48      0.99 o 
  -1   2   9       64.98       63.23      1.91 o 
   0   2   9      165.61      170.22      3.61 o 
   1   2   9      607.81      649.47     13.57 o 
   2   2   9      153.94      155.01      3.83 o 
   3   2   9       29.74       28.55      3.05 o 
   4   2   9        9.86       10.21      1.27 o 
   5   2   9       10.13       10.02      1.63 o 
   6   2   9        5.61        4.53      1.76 o 
  -7   3   9        7.50        4.58      2.21 o 
  -6   3   9       14.22       17.68      1.69 o 
  -5   3   9       26.26       23.45      2.24 o 
  -4   3   9       92.48       91.74      3.05 o 
  -3   3   9       50.78       45.86      2.12 o 
  -2   3   9       72.20       76.59      2.10 o 
  -1   3   9       99.70      100.83      3.36 o 
   0   3   9       29.15       29.38      1.53 o 
   1   3   9      254.93      262.77      4.96 o 
   2   3   9        2.68        2.66      0.87 o 
   3   3   9       63.06       67.88      2.36 o 
   4   3   9       44.58       47.42      2.35 o 
   5   3   9        6.17        5.96      1.34 o 
  -6   4   9        5.31        2.99      1.34 o 
  -5   4   9        9.46        7.20      2.08 o 
  -4   4   9      122.79      117.32      3.48 o 
  -3   4   9       97.64       91.60      2.56 o 
  -2   4   9      510.02      559.61     19.10 o 
  -1   4   9       20.99       20.54      1.64 o 
   0   4   9       52.67       51.98      2.03 o 
   1   4   9       49.69       46.93      1.74 o 
   2   4   9       89.10       91.90      2.76 o 
   3   4   9       10.31       10.10      1.43 o 
   4   4   9       24.62       22.92      2.37 o 
   5   4   9        8.31       10.89      1.47 o 
  -6   5   9        5.41        3.05      1.32 o 
  -5   5   9        6.07        5.98      1.57 o 
  -4   5   9        3.59        2.67      0.93 o 
  -3   5   9       63.25       58.33      2.46 o 
  -2   5   9      121.72      122.85      3.95 o 
  -1   5   9        5.73        2.87      1.02 o 
   0   5   9      127.48      134.14      4.41 o 
   1   5   9        3.14        2.13      0.76 o 
   2   5   9       19.40       18.47      1.35 o 
   3   5   9       24.27       19.07      1.90 o 
   4   5   9       20.34       18.52      1.88 o 
   5   5   9       49.33       52.60      2.89 o 
  -6   6   9       44.95       53.97      3.02 o 
  -5   6   9       14.86       12.41      1.82 o 
  -4   6   9       36.78       38.00      1.97 o 
  -3   6   9       57.72       45.56      2.12 o 
  -2   6   9      134.89      135.23      4.28 o 
  -1   6   9       15.27       14.51      1.55 o 
   0   6   9      185.78      185.39      4.48 o 
   1   6   9       93.05      103.75      3.09 o 
   2   6   9      275.57      284.35      7.61 o 
   3   6   9       65.17       66.46      2.43 o 
   4   6   9        5.67        7.03      1.49 o 
   5   6   9       17.29       20.29      2.27 o 
  -6   7   9       14.29       16.20      2.08 o 
  -5   7   9      138.85      148.40      4.34 o 
  -4   7   9       15.23       14.09      2.23 o 
  -3   7   9       68.94       67.59      2.58 o 
  -2   7   9        3.81        2.13      0.91 o 
  -1   7   9       82.27       82.53      2.69 o 
   0   7   9      218.70      220.38      6.70 o 
   1   7   9       15.97       16.51      1.43 o 
   2   7   9       36.54       35.78      1.93 o 
   3   7   9       93.83      112.68      3.92 o 
   4   7   9       12.82       10.97      1.40 o 
   5   7   9       36.18       35.95      2.46 o 
  -6   8   9        6.24        2.55      1.39 o 
  -5   8   9        2.06        2.34      1.35 o 
  -4   8   9       23.68       17.48      1.87 o 
  -3   8   9       25.86       20.27      1.99 o 
  -2   8   9      106.02      110.45      3.45 o 
  -1   8   9       87.85       93.48      2.92 o 
   0   8   9       40.28       40.20      1.94 o 
   1   8   9      103.48      110.32      3.29 o 
   2   8   9       32.90       34.58      1.91 o 
   3   8   9       23.17       21.08      1.95 o 
   4   8   9        4.62        4.10      1.72 o 
   5   8   9        2.90        1.86      1.80 o 
  -6   9   9       30.59       27.50      2.62 o 
  -5   9   9       20.93       20.25      2.55 o 
  -4   9   9       90.14       88.41      3.55 o 
  -3   9   9        1.77        0.56      1.02 o 
  -2   9   9        2.07        2.04      0.96 o 
  -1   9   9      312.08      341.72     11.79 o 
   0   9   9        3.28        2.24      0.94 o 
   1   9   9       32.08       33.66      2.36 o 
   2   9   9        4.30        1.81      1.03 o 
   3   9   9       56.86       61.79      2.84 o 
   4   9   9        2.41       -1.03      1.60 o 
  -5  10   9       87.08      102.05      4.20 o 
  -4  10   9        0.11        0.04      1.15 o 
  -3  10   9       12.55        8.39      1.16 o 
  -2  10   9       20.94       18.80      2.62 o 
  -1  10   9        9.39       10.09      1.15 o 
   0  10   9       56.48       54.40      2.27 o 
   1  10   9      199.15      206.25      5.10 o 
   2  10   9       40.96       41.24      2.26 o 
   3  10   9       78.76       78.82      3.01 o 
   4  10   9        0.92       -0.49      1.44 o 
  -5  11   9       16.39       12.11      2.27 o 
  -4  11   9        4.03        2.25      1.19 o 
  -3  11   9       29.06       26.13      1.92 o 
  -2  11   9       87.51       91.97      3.63 o 
  -1  11   9      102.99      115.38      3.51 o 
   0  11   9       54.70       51.79      2.34 o 
   1  11   9       49.40       43.91      2.18 o 
   2  11   9       10.11        7.74      1.23 o 
   3  11   9       39.15       39.45      3.18 o 
   4  11   9        8.65        3.59      1.98 o 
  -5  12   9       63.06       68.24      5.12 o 
  -4  12   9       46.20       45.79      2.59 o 
  -3  12   9       34.66       38.09      2.18 o 
  -2  12   9       75.14       77.34      3.34 o 
  -1  12   9       23.74       24.72      1.85 o 
   0  12   9       88.61       95.87      3.21 o 
   1  12   9       55.38       50.91      2.58 o 
   2  12   9        9.12        6.80      1.27 o 
   3  12   9       17.83       15.25      1.95 o 
  -4  13   9        6.83        3.99      1.54 o 
  -3  13   9       14.13       11.97      3.10 o 
  -2  13   9        7.96        4.22      1.36 o 
  -1  13   9       88.82       94.92      3.22 o 
   0  13   9       18.44       19.80      2.02 o 
   1  13   9       66.90       70.70      3.27 o 
   2  13   9        9.58        7.56      1.33 o 
   3  13   9       14.56        9.68      3.20 o 
  -4  14   9       11.23        7.96      1.63 o 
  -3  14   9        0.15        0.11      1.56 o 
  -2  14   9       14.81       11.00      1.96 o 
  -1  14   9       24.59       24.47      2.76 o 
   0  14   9       40.51       40.24      2.37 o 
   1  14   9        9.52        5.92      1.34 o 
   2  14   9       15.42       11.21      2.96 o 
  -3  15   9       11.55        8.63      2.10 o 
  -2  15   9       35.50       32.64      4.21 o 
  -1  15   9       19.07       14.99      2.75 o 
   0  15   9       81.78       86.99      3.33 o 
   1  15   9       61.53       68.34      3.01 o 
   2  15   9       58.66       60.42      4.36 o 
  -2  16   9        1.35        0.27      3.08 o 
  -1  16   9        0.39        0.13      2.00 o 
   0  16   9        4.58        1.21      1.57 o 
   1  16   9       13.00        8.43      2.07 o 
  -6   0  10        2.50        0.60      1.67 o 
  -5   0  10       34.27       38.80      4.08 o 
  -4   0  10      123.73      120.45      6.57 o 
  -3   0  10        0.38       -0.22      1.05 o 
  -2   0  10       14.44       11.72      1.27 o 
  -1   0  10        6.76        6.21      1.25 o 
   0   0  10       46.65       52.57      2.89 o 
   1   0  10        0.12        0.10      1.15 o 
   2   0  10       36.24       32.39      2.50 o 
   3   0  10        0.82        0.18      1.90 o 
   4   0  10        5.91        5.26      2.18 o 
   5   0  10        1.21       -0.82      2.36 o 
  -6   1  10        3.58        1.91      1.08 o 
  -5   1  10       36.63       33.77      2.35 o 
  -4   1  10       25.36       31.13      3.49 o 
  -3   1  10       88.39       95.24      2.34 o 
  -2   1  10      290.68      288.54      4.98 o 
  -1   1  10      167.66      177.21      3.80 o 
   0   1  10      125.45      134.22      3.57 o 
   1   1  10      113.35      129.92      3.57 o 
   2   1  10       86.75       95.31      3.37 o 
   3   1  10      145.89      170.07      5.02 o 
   4   1  10       29.45       37.61      2.72 o 
   5   1  10        5.56        4.91      1.77 o 
  -6   2  10       41.63       44.27      3.30 o 
  -5   2  10       47.55       50.70      3.67 o 
  -4   2  10       24.15       22.05      2.78 o 
  -3   2  10       16.64       16.66      2.39 o 
  -2   2  10       99.47      100.61      2.62 o 
  -1   2  10       57.52       52.02      1.79 o 
   0   2  10       77.32       75.63      2.81 o 
   1   2  10       43.28       39.67      2.40 o 
   2   2  10       90.37       93.46      3.32 o 
   3   2  10        3.37        3.11      1.00 o 
   4   2  10       20.86       24.17      2.68 o 
   5   2  10        4.84        5.09      1.70 o 
  -6   3  10       14.41       14.10      2.64 o 
  -5   3  10        3.83        1.87      1.03 o 
  -4   3  10       66.58       60.21      2.51 o 
  -3   3  10       18.90       18.75      2.20 o 
  -2   3  10      215.26      231.28      5.18 o 
  -1   3  10       40.65       33.25      2.12 o 
   0   3  10      193.00      202.24      4.65 o 
   1   3  10       92.67      100.60      3.43 o 
   2   3  10       24.48       27.72      1.64 o 
   3   3  10       49.84       57.31      2.93 o 
   4   3  10       29.44       29.19      2.28 o 
   5   3  10       10.18       12.63      1.57 o 
  -6   4  10        3.96        2.98      1.25 o 
  -5   4  10        1.47        1.79      1.17 o 
  -4   4  10       37.51       36.86      2.38 o 
  -3   4  10       43.17       39.09      2.60 o 
  -2   4  10      322.66      352.15     11.67 o 
  -1   4  10      163.12      170.57      4.76 o 
   0   4  10       20.57       24.98      1.85 o 
   1   4  10        8.97        5.94      0.97 o 
   2   4  10      117.81      114.23      3.29 o 
   3   4  10        9.50        7.97      1.22 o 
   4   4  10       11.48       13.29      1.96 o 
   5   4  10       75.13      102.83      3.84 o 
  -6   5  10       12.14       11.95      2.11 o 
  -5   5  10       27.01       31.04      2.32 o 
  -4   5  10       10.82       11.58      1.47 o 
  -3   5  10      110.18      108.82      3.79 o 
  -2   5  10        8.17        6.73      1.27 o 
  -1   5  10       70.63       83.65      3.22 o 
   0   5  10      182.02      201.62      6.06 o 
   1   5  10       21.35       20.70      1.85 o 
   2   5  10       29.90       27.00      2.12 o 
   3   5  10       27.09       24.81      2.68 o 
   4   5  10       11.89        6.78      1.52 o 
   5   5  10        5.38        3.88      1.49 o 
  -6   6  10       12.40       16.30      4.31 o 
  -5   6  10       33.15       33.85      2.86 o 
  -4   6  10       14.23       18.16      3.58 o 
  -3   6  10       21.20       17.03      1.84 o 
  -2   6  10      135.66      152.06      4.76 o 
  -1   6  10      268.66      290.43      7.56 o 
   0   6  10      178.27      184.47      4.84 o 
   1   6  10        3.77        2.41      0.97 o 
   2   6  10        1.88        2.13      1.19 o 
   3   6  10       17.91       12.93      1.42 o 
   4   6  10       25.40       19.80      2.02 o 
   5   6  10        4.61        3.50      1.55 o 
  -6   7  10        2.26        3.71      2.69 o 
  -5   7  10        4.13        3.22      1.50 o 
  -4   7  10       65.58       67.49      3.69 o 
  -3   7  10       23.42       19.16      2.81 o 
  -2   7  10       37.11       33.02      2.95 o 
  -1   7  10        9.85        7.28      1.19 o 
   0   7  10      183.30      194.09      5.30 o 
   1   7  10       39.00       42.36      2.04 o 
   2   7  10       16.02       13.39      1.69 o 
   3   7  10       21.29       18.76      1.99 o 
   4   7  10       16.39       12.05      1.69 o 
  -5   8  10       26.55       28.74      2.71 o 
  -4   8  10       14.39        9.54      1.86 o 
  -3   8  10        1.28        0.04      1.09 o 
  -2   8  10      205.05      211.56      6.12 o 
  -1   8  10       12.21       11.09      1.68 o 
   0   8  10       66.68       65.74      2.51 o 
   1   8  10        7.50        5.23      1.08 o 
   2   8  10        0.38       -0.03      1.09 o 
   3   8  10        4.54        2.93      1.37 o 
   4   8  10       93.68      109.59      4.94 o 
  -5   9  10       24.52       22.86      2.44 o 
  -4   9  10      168.30      175.77      7.02 o 
  -3   9  10       25.59       21.81      1.99 o 
  -2   9  10       37.30       39.55      2.44 o 
  -1   9  10       97.08      113.25      3.44 o 
   0   9  10        4.75        5.42      1.09 o 
   1   9  10       28.20       31.40      2.16 o 
   2   9  10        2.81        0.72      1.15 o 
   3   9  10       39.96       38.43      3.10 o 
   4   9  10       47.73       59.39      5.26 o 
  -5  10  10        6.91        3.82      1.83 o 
  -4  10  10       23.88       21.64      2.28 o 
  -3  10  10        2.36        0.45      1.14 o 
  -2  10  10       45.34       43.18      2.69 o 
  -1  10  10       60.25       62.32      2.54 o 
   0  10  10      230.56      254.76      7.12 o 
   1  10  10       51.61       46.06      2.26 o 
   2  10  10       33.29       35.30      3.48 o 
   3  10  10       10.82        9.57      1.40 o 
   4  10  10        1.06       -0.18      2.81 o 
  -4  11  10        3.20        1.67      1.29 o 
  -3  11  10        0.79        0.38      1.19 o 
  -2  11  10        3.62        2.71      1.39 o 
  -1  11  10       40.99       42.91      2.20 o 
   0  11  10        6.02        5.74      1.19 o 
   1  11  10        4.85        3.17      1.20 o 
   2  11  10       19.70       19.36      2.34 o 
   3  11  10        9.78        9.26      1.46 o 
  -4  12  10       24.16       21.95      2.46 o 
  -3  12  10       41.49       41.18      2.66 o 
  -2  12  10        5.94        4.51      1.44 o 
  -1  12  10       34.89       35.73      2.14 o 
   0  12  10       35.14       34.05      2.10 o 
   1  12  10       68.95       67.19      3.56 o 
   2  12  10        9.61        7.58      1.36 o 
   3  12  10        5.68        4.59      1.77 o 
  -3  13  10        2.94        0.53      1.54 o 
  -2  13  10      111.96      117.74      4.49 o 
  -1  13  10       21.05       19.58      1.77 o 
   0  13  10       36.08       31.32      2.16 o 
   1  13  10       10.39        7.97      1.44 o 
   2  13  10        5.34        2.70      1.65 o 
  -3  14  10       42.96       43.78      3.38 o 
  -2  14  10       94.29      101.02      5.07 o 
  -1  14  10        6.00        2.52      1.62 o 
   0  14  10        5.32        3.22      1.42 o 
   1  14  10       23.30       20.19      1.92 o 
  -2  15  10        1.43       -0.12      2.07 o 
  -1  15  10        9.64        5.38      2.05 o 
   0  15  10       34.86       33.25      3.23 o 
  -6   0  11        0.32       -0.41      1.79 o 
  -5   0  11        8.02        6.62      2.77 o 
  -4   0  11      255.40      273.93      8.55 o 
  -3   0  11       31.70       31.25      2.68 o 
  -2   0  11        4.86        2.31      1.41 o 
  -1   0  11        1.16        0.60      1.38 o 
   0   0  11        0.86       -0.15      1.34 o 
   1   0  11       50.29       52.81      3.16 o 
   2   0  11       62.57       67.55      4.99 o 
   3   0  11      133.03      166.55      8.43 o 
   4   0  11       10.07        8.25      2.45 o 
  -6   1  11        4.59        3.82      1.28 o 
  -5   1  11       12.74        9.33      2.49 o 
  -4   1  11        6.56        3.51      1.13 o 
  -3   1  11      148.88      149.82      3.52 o 
  -2   1  11       92.55       95.82      3.00 o 
  -1   1  11       60.90       70.31      2.52 o 
   0   1  11        8.51        6.59      0.97 o 
   1   1  11       13.67       14.20      1.35 o 
   2   1  11        6.97        6.40      1.24 o 
   3   1  11      132.24      167.73      5.99 o 
   4   1  11       91.54      113.24      4.81 o 
  -6   2  11       66.77       62.00      2.85 o 
  -5   2  11        5.78        4.00      1.38 o 
  -4   2  11       55.00       62.39      2.87 o 
  -3   2  11       91.21       92.42      3.13 o 
  -2   2  11      134.46      127.06      3.15 o 
  -1   2  11       82.16       93.24      2.98 o 
   0   2  11       13.09       11.92      1.22 o 
   1   2  11        7.09        4.95      1.18 o 
   2   2  11       38.73       33.83      2.11 o 
   3   2  11       48.05       53.91      2.66 o 
   4   2  11       24.23       29.79      2.69 o 
  -6   3  11       18.08       17.86      3.26 o 
  -5   3  11       62.03       66.56      4.72 o 
  -4   3  11        9.68        8.04      1.69 o 
  -3   3  11       35.92       31.95      2.77 o 
  -2   3  11       96.90      106.88      3.72 o 
  -1   3  11        9.03        5.35      1.24 o 
   0   3  11       45.16       39.20      3.24 o 
   1   3  11       91.37      102.85      3.88 o 
   2   3  11       49.48       51.86      2.60 o 
   3   3  11       35.85       40.57      2.06 o 
   4   3  11       17.75       21.14      2.22 o 
  -6   4  11       22.49       21.13      4.26 o 
  -5   4  11        2.03        3.00      1.27 o 
  -4   4  11       35.53       33.68      4.17 o 
  -3   4  11       25.09       26.71      3.13 o 
  -2   4  11        1.84        0.27      1.21 o 
  -1   4  11       16.23       13.56      1.59 o 
   0   4  11       13.61        8.47      1.27 o 
   1   4  11       86.95       88.88      3.37 o 
   2   4  11       55.33       52.73      2.28 o 
   3   4  11      100.28      113.43      3.46 o 
   4   4  11        5.85        4.95      1.28 o 
  -6   5  11       13.51       26.11      4.62 o 
  -5   5  11        9.48        4.53      2.63 o 
  -4   5  11       16.38       12.25      3.35 o 
  -3   5  11       56.76       60.20      2.82 o 
  -2   5  11        8.67        5.91      1.41 o 
  -1   5  11       14.18       15.72      1.90 o 
   0   5  11       89.84       90.28      4.85 o 
   1   5  11       40.18       44.31      2.48 o 
   2   5  11       45.16       48.48      2.68 o 
   3   5  11       10.04       11.53      1.31 o 
   4   5  11        1.32        1.73      1.29 o 
  -5   6  11       29.83       32.86      3.10 o 
  -4   6  11        0.19        0.41      1.41 o 
  -3   6  11       43.20       43.58      3.45 o 
  -2   6  11       14.05       12.22      1.54 o 
  -1   6  11        1.88        1.18      1.28 o 
   0   6  11      145.58      173.80      5.30 o 
   1   6  11       93.90       98.63      3.71 o 
   2   6  11        0.09       -1.14      1.29 o 
   3   6  11        4.10        2.72      1.44 o 
   4   6  11       26.82       28.38      2.48 o 
  -5   7  11       14.06       13.94      2.14 o 
  -4   7  11      108.53      127.05      4.55 o 
  -3   7  11       19.49       15.06      1.69 o 
  -2   7  11       26.47       30.18      2.23 o 
  -1   7  11       42.78       43.40      2.47 o 
   0   7  11       12.66       12.82      2.50 o 
   1   7  11       61.25       72.25      3.18 o 
   2   7  11        5.38        3.52      1.37 o 
   3   7  11        7.80        5.09      1.51 o 
   4   7  11       50.03       54.66      9.16 o 
  -5   8  11       15.54       12.75      3.49 o 
  -4   8  11        5.55        2.56      1.31 o 
  -3   8  11        7.84        5.36      1.88 o 
  -2   8  11        0.58        0.23      1.37 o 
  -1   8  11       52.21       59.26      2.93 o 
   0   8  11       36.65       40.02      2.11 o 
   1   8  11        5.86        4.51      1.17 o 
   2   8  11       15.00       14.02      1.71 o 
   3   8  11        1.22        0.46      1.48 o 
  -5   9  11       80.64       85.86      6.44 o 
  -4   9  11        8.30        5.95      1.92 o 
  -3   9  11       40.25       37.41      2.48 o 
  -2   9  11       46.94       46.46      3.97 o 
  -1   9  11       88.49       95.19      3.78 o 
   0   9  11        1.81        1.30      1.16 o 
   1   9  11        2.66        0.65      1.19 o 
   2   9  11        3.49        2.63      1.45 o 
   3   9  11       15.45       15.94      2.33 o 
  -4  10  11       26.72       22.47      2.12 o 
  -3  10  11       33.85       32.17      2.37 o 
  -2  10  11       15.78       14.21      1.93 o 
  -1  10  11       26.18       27.19      1.95 o 
   0  10  11        1.57        0.87      1.22 o 
   1  10  11       12.23       11.50      1.42 o 
   2  10  11        2.33        0.65      1.51 o 
   3  10  11       15.17       11.77      2.27 o 
  -4  11  11       26.82       22.13      4.35 o 
  -3  11  11        1.93        1.49      1.59 o 
  -2  11  11       24.03       15.20      2.03 o 
  -1  11  11       11.32        6.82      1.29 o 
   0  11  11        2.04        1.09      1.26 o 
   1  11  11       27.11       27.44      2.07 o 
   2  11  11       58.15       63.38      3.17 o 
  -3  12  11       11.14        6.54      2.02 o 
  -2  12  11       34.01       35.76      2.81 o 
  -1  12  11       51.15       54.31      2.58 o 
   0  12  11       29.31       31.25      2.16 o 
   1  12  11        2.19        0.75      1.35 o 
   2  12  11       25.11       27.09      3.86 o 
  -2  13  11       19.80       18.39      2.52 o 
  -1  13  11       99.83      108.96      4.33 o 
   0  13  11       28.44       32.35      2.24 o 
   1  13  11       36.70       38.69      3.39 o 
  -1  14  11       13.39        9.66      2.19 o 
   0  14  11       55.81       51.15      3.91 o 
  -5   0  12        0.43       -0.38      2.05 o 
  -4   0  12      150.56      179.70      7.39 o 
  -3   0  12        1.27        0.91      1.63 o 
  -2   0  12      116.90      125.92      5.20 o 
  -1   0  12       66.38       72.66      5.98 o 
   0   0  12        0.28        0.28      1.47 o 
   1   0  12        0.53        0.05      1.54 o 
   2   0  12       15.36       10.15      1.80 o 
   3   0  12        3.06        1.54      2.45 o 
   4   0  12       45.95       57.84      4.99 o 
  -5   1  12       27.04       28.31      3.42 o 
  -4   1  12       14.99       12.79      1.86 o 
  -3   1  12       27.10       22.45      1.79 o 
  -2   1  12       18.94       15.29      1.41 o 
  -1   1  12       13.23       11.99      1.35 o 
   0   1  12       27.63       19.39      1.94 o 
   1   1  12       21.52       19.12      1.99 o 
   2   1  12        5.79        5.68      1.36 o 
   3   1  12        4.43        2.43      1.76 o 
   4   1  12       33.14       38.97      3.04 o 
  -5   2  12       17.16       24.56      2.19 o 
  -4   2  12      142.89      151.99      5.59 o 
  -3   2  12       12.28       16.34      2.01 o 
  -2   2  12      102.52      115.33      3.92 o 
  -1   2  12       33.30       25.12      2.09 o 
   0   2  12       18.76       18.09      3.67 o 
   1   2  12       22.57       22.68      2.08 o 
   2   2  12       52.70       53.09      2.75 o 
   3   2  12       21.32       25.85      2.65 o 
   4   2  12       17.14       14.72      3.63 o 
  -5   3  12        4.11        4.51      2.07 o 
  -4   3  12       22.60       23.30      3.22 o 
  -3   3  12        8.89        6.87      1.40 o 
  -2   3  12        0.90        0.07      1.30 o 
  -1   3  12        4.42        2.31      1.27 o 
   0   3  12       25.50       24.15      3.09 o 
   1   3  12      103.81      118.32      4.21 o 
   2   3  12       26.69       31.66      2.89 o 
   3   3  12        9.08        8.40      1.48 o 
   4   3  12        5.51        4.11      1.95 o 
  -5   4  12        2.16        2.62      2.07 o 
  -4   4  12        0.28        1.01      1.88 o 
  -3   4  12        0.08        0.57      1.43 o 
  -2   4  12       43.72       37.62      2.37 o 
  -1   4  12       34.74       36.76      2.94 o 
   0   4  12        3.73        1.52      1.31 o 
   1   4  12       50.22       55.27      3.58 o 
   2   4  12       13.27       11.12      1.58 o 
   3   4  12        7.78        3.36      1.50 o 
   4   4  12       11.30        5.28      1.60 o 
  -5   5  12        0.70        1.22      2.18 o 
  -4   5  12        3.51        2.83      1.88 o 
  -3   5  12       25.10       22.25      2.13 o 
  -2   5  12        3.47        2.81      1.40 o 
  -1   5  12        5.77        5.66      1.72 o 
   0   5  12        0.69       -0.02      1.69 o 
   1   5  12        1.98        0.52      1.73 o 
   2   5  12       33.32       38.51      2.48 o 
   3   5  12       39.63       44.96      3.17 o 
  -5   6  12        7.22        7.98      2.90 o 
  -4   6  12        3.39        3.06      1.91 o 
  -3   6  12        0.27        0.70      1.46 o 
  -2   6  12       10.81        9.32      1.50 o 
  -1   6  12        9.10        7.57      1.49 o 
   0   6  12       47.21       49.81      3.34 o 
   1   6  12        9.64        8.63      1.73 o 
   2   6  12        3.17        3.60      1.64 o 
   3   6  12        3.92        2.27      1.59 o 
  -4   7  12       12.34       10.11      2.01 o 
  -3   7  12        5.77        5.05      1.55 o 
  -2   7  12        4.70        4.20      1.47 o 
  -1   7  12        7.48        7.74      1.50 o 
   0   7  12        2.97        1.28      1.82 o 
   1   7  12        0.16        0.15      1.41 o 
   2   7  12       11.90       11.77      1.65 o 
   3   7  12        1.29        0.63      2.05 o 
  -4   8  12       10.87        7.43      1.78 o 
  -3   8  12        5.67        5.01      1.59 o 
  -2   8  12       20.17       19.66      2.25 o 
  -1   8  12       14.50       15.65      1.94 o 
   0   8  12       13.41       13.46      1.64 o 
   1   8  12       70.42       78.21      3.86 o 
   2   8  12       24.01       24.04      2.37 o 
   3   8  12        5.72        2.31      2.12 o 
  -4   9  12       41.13       36.55      5.21 o 
  -3   9  12       12.51       10.79      1.72 o 
  -2   9  12        5.83        3.35      1.58 o 
  -1   9  12       15.67       15.79      2.02 o 
   0   9  12       37.34       38.62      2.33 o 
   1   9  12       25.74       26.81      2.39 o 
   2   9  12       11.23       11.78      4.40 o 
  -3  10  12        7.76        4.79      1.74 o 
  -2  10  12       36.37       40.98      4.68 o 
  -1  10  12       36.81       42.41      2.78 o 
   0  10  12       14.90       10.09      1.47 o 
   1  10  12        4.34        3.09      1.63 o 
   2  10  12        2.02        1.01      2.11 o 
  -3  11  12        1.41        1.15      2.19 o 
  -2  11  12        3.62        1.28      1.68 o 
  -1  11  12        5.89        6.64      2.10 o 
   0  11  12       12.89       12.21      1.54 o 
   1  11  12        2.67        1.03      1.76 o 
  -2  12  12        5.23        1.66      2.07 o 
  -1  12  12       12.09        8.81      1.88 o 
   0  12  12        4.87        1.80      1.80 o 
  -5   0  13       29.79       31.46      4.62 o 
  -4   0  13        0.06       -0.45      2.72 o 
  -3   0  13        4.24        1.98      1.82 o 
  -2   0  13       31.74       32.45      3.45 o 
  -1   0  13      151.41      197.83      9.70 o 
   0   0  13        0.17       -0.39      1.63 o 
   1   0  13       20.16       11.06      2.63 o 
   2   0  13       11.78        9.34      2.81 o 
   3   0  13       14.53       11.33      2.81 o 
  -5   1  13        1.72        1.08      1.82 o 
  -4   1  13        4.11        0.91      1.92 o 
  -3   1  13        0.06       -0.10      1.25 o 
  -2   1  13       50.08       54.17      2.40 o 
  -1   1  13        6.90        4.17      1.21 o 
   0   1  13       83.61       92.04      3.67 o 
   1   1  13        3.11        2.70      1.43 o 
   2   1  13        0.76        0.19      1.46 o 
   3   1  13        0.49       -1.04      1.95 o 
  -4   2  13       28.58       24.23      3.35 o 
  -3   2  13       31.76       24.69      3.09 o 
  -2   2  13      155.12      172.17      5.24 o 
  -1   2  13       32.43       34.27      2.40 o 
   0   2  13       19.71       15.32      2.39 o 
   1   2  13       15.46       13.36      1.78 o 
   2   2  13       22.39       17.86      2.00 o 
   3   2  13       13.84       16.27      2.23 o 
  -4   3  13       36.46       48.06      3.64 o 
  -3   3  13       52.93       52.96      3.45 o 
  -2   3  13       74.96       84.84      4.36 o 
  -1   3  13       19.47       13.50      2.07 o 
   0   3  13       14.18       11.08      2.04 o 
   1   3  13        1.31        3.31      1.50 o 
   2   3  13        5.31        4.48      2.27 o 
   3   3  13       97.46      121.76     10.34 o 
  -4   4  13       17.63       28.47      5.08 o 
  -3   4  13        5.20        2.86      1.87 o 
  -2   4  13        3.35        0.74      1.85 o 
  -1   4  13       64.32       79.31      4.71 o 
   0   4  13        8.96        6.91      1.86 o 
   1   4  13        5.86        6.35      1.57 o 
   2   4  13        8.51        3.92      1.64 o 
   3   4  13       38.75       43.53      4.73 o 
  -4   5  13        4.15        4.03      2.13 o 
  -3   5  13       46.33       47.11      4.44 o 
  -2   5  13        1.54        1.01      1.87 o 
  -1   5  13       19.52       18.16      2.66 o 
   0   5  13       47.19       53.23      3.52 o 
   1   5  13        0.82        2.39      1.79 o 
   2   5  13        6.10        5.12      2.58 o 
  -4   6  13        5.45        5.68      2.13 o 
  -3   6  13       16.38       13.67      1.87 o 
  -2   6  13        6.30        5.56      1.94 o 
  -1   6  13       18.56       18.84      2.68 o 
   0   6  13        4.23        2.72      1.92 o 
   1   6  13        3.64        4.74      1.92 o 
   2   6  13       23.21       24.33      3.13 o 
  -4   7  13       20.38       25.48      4.17 o 
  -3   7  13        5.22        2.62      1.69 o 
  -2   7  13        2.41        0.57      1.65 o 
  -1   7  13       10.60        9.52      2.01 o 
   0   7  13       43.50       43.03      3.39 o 
   1   7  13       10.23        7.16      2.01 o 
   2   7  13        3.80        4.11      2.15 o 
  -3   8  13        6.10        4.28      1.81 o 
  -2   8  13       50.41       55.48      3.06 o 
  -1   8  13       21.99       23.88      2.92 o 
   0   8  13       20.53       24.75      3.04 o 
   1   8  13        5.32        3.04      1.92 o 
  -3   9  13        1.12        0.63      2.22 o 
  -2   9  13       17.12       18.50      2.29 o 
  -1   9  13       42.56       48.72      3.00 o 
   0   9  13       37.60       42.86      3.67 o 
   1   9  13       14.90       11.58      2.30 o 
  -2  10  13        8.26        7.15      2.15 o 
  -1  10  13        8.55        8.35      1.80 o 
   0  10  13       13.95       10.49      2.34 o 
  -4   0  14        1.27       -0.36      3.08 o 
  -3   0  14        2.05        1.03      1.95 o 
  -2   0  14       41.82       43.96      3.29 o 
  -1   0  14       56.91       60.50      3.79 o 
   0   0  14       54.59       67.27      5.44 o 
   1   0  14       12.60       13.69      2.90 o 
   2   0  14        0.00        1.09      2.99 o 
  -4   1  14       17.75       13.74      2.34 o 
  -3   1  14       33.65       31.84      2.54 o 
  -2   1  14       21.06       21.53      2.00 o 
  -1   1  14       33.96       40.64      2.62 o 
   0   1  14       18.95       16.51      1.84 o 
   1   1  14       28.25       29.39      3.08 o 
   2   1  14       11.83        7.86      1.86 o 
  -3   2  14       11.96        6.28      1.69 o 
  -2   2  14       18.24       18.40      2.07 o 
  -1   2  14        7.38        4.71      1.60 o 
   0   2  14       14.04       14.31      2.50 o 
   1   2  14        4.60        3.07      1.62 o 
   2   2  14       71.37       96.23      4.94 o 
  -3   3  14       22.63       26.31      2.94 o 
  -2   3  14       28.28       25.72      3.05 o 
  -1   3  14       21.17       22.83      2.88 o 
   0   3  14        4.59        3.55      1.65 o 
   1   3  14       29.68       31.80      5.80 o 
   2   3  14       72.74       88.94      3.91 o 
  -3   4  14       10.55        6.64      2.09 o 
  -2   4  14       26.23       37.07      4.58 o 
  -1   4  14        2.48        1.19      1.98 o 
   0   4  14        8.24        5.77      2.05 o 
   1   4  14       40.49       52.85      3.71 o 
  -3   5  14       24.65       23.76      2.99 o 
  -2   5  14        6.22        4.59      3.17 o 
  -1   5  14        2.84        2.41      2.08 o 
   0   5  14        2.82        1.95      2.05 o 
   1   5  14       41.99       51.24      3.71 o 
  -2   6  14        0.83       -0.30      2.10 o 
  -1   6  14        2.46        0.09      2.08 o 
   0   6  14       18.12       21.72      2.98 o 
   1   6  14        1.11        0.35      2.11 o 
  -2   7  14        7.40        7.79      2.22 o 
  -1   7  14        7.19        4.66      2.17 o 
   0   7  14       17.43       16.02      2.57 o 
  -2   0  15        0.31        0.14      2.05 o 
  -1   0  15       14.94        9.01      2.08 o 
   0   0  15        9.03        5.12      2.08 o 
  -2   1  15        9.84        7.73      1.76 o 
  -1   1  15        8.07        4.82      2.15 o 
   0   1  15       24.44       26.75      3.39 o 
  -1   2  15        0.84        0.26      1.78 o 
   0   2  15        8.19        6.38      1.81 o 
  -1   3  15        9.62        9.77      2.26 o 
                                                 
